# Supplementary material for: Model-based process design for surfactin production with Bacillus subtilis
Source: AMB Express. 2025 Nov 21;15:179. doi: 10.1186/s13568-025-01978-3 (PMC12712264; doi:10.1186/s13568-025-01978-3)
Supplement: Supplementary file 5 — Supplementary Material 5. [file 13568_2025_1978_MOESM5_ESM.xlsx]

## Sheet: Information
	Model-based process design for surfactin production with Bacillus subtilis
	Eric Hiller*, Manuel Off, Holger Dittmann, Elvio Henrique Benatto Perino, Lars Lilge, Rudolf Hausmann
	*Corresponding author: eric.hiller@uni-hohenheim.de
	Department of Bioprocess Engineering, Institute of Food Science and Biotechnology, University of Hohenheim, Stuttgart, Germany.

## Sheet: 0.075 h-1
experimental Data in Table S1 in Hiller et al. 2024																			experimental Data in Table S1 in Hiller et al. 2024
	fitting/statistics																			fitting/statistics
		statistics	CDW	Glucose	Surfactin	Acetate															statistics	CDW	Glucose	Surfactin	Acetate
		R^2	0.9924	0.9975	0.9881	0.6546															R^2	0.9915	0.9983	0.9784	0.767
		MAE	2.6424	0.222	0.782	0.0422															MAE	4.5853	0.2404	2.8266	0.047
		MSE	12.1111	0.317	1.3023	0.0038															MSE	34.105	0.3054	13.4736	0.0099
		RMSE	3.4801	0.563	1.1412	0.0616															RMSE	5.8399	0.5526	3.6706	0.0994
		fitting parameter	value																		fitting parameter	value
		Ypx (g/g)	0.54																		Ypx (g/g)	0.54
		tlag (h)	3.75																		tlag (h)	3.75
	Model																			Model
		Time (s)	Time (h)	Volume (L)	CDW (g)	CDW (g/L)	Glucose (g)	Glucose (g/L)	Surfactin (g)	Surfactin (g/L)	Acetate (g)	Acetate (g/L)	(dP/dt)/X (g/(g*h))	(dP/dt)/X (g/(g*h))	times (s)	times (h)	my_s (1/s)	my_s (1/s)			Time (s)	Time (h)	Volume (L)	CDW (g)	CDW (g/L)	Glucose (g)	Glucose (g/L)	Surfactin (g)	Surfactin (g/L)	Acetate (g)	Acetate (g/L)
		0	0	12	0.24	0.02	296.882	24.7402	0.12	0.01	0.12	0.01	7.46999e-05	0.26892	13500	3.75	0.000138333	0.497999			0	0	12	0.48	0.04	296.882	24.7402	0	0	0.06	0.005
		90.045	0.0250125	12	0.24	0.02	296.882	24.7401	0.12	0.01	0.12	0.01	7.46999e-05	0.26892	13500	3.75	0.000138333	0.497999			90.045	0.0250125	12	0.48	0.04	296.881	24.7401	0	0	0.06	0.005
		180.09	0.050025	12	0.24	0.02	296.881	24.7401	0.12	0.01	0.12	0.01	7.46999e-05	0.26892	13500	3.75	0.000138333	0.497999			180.09	0.050025	12	0.48	0.04	296.881	24.7401	0	0	0.06	0.005
		270.135	0.0750375	12	0.24	0.02	296.881	24.7401	0.12	0.01	0.12	0.01	7.46999e-05	0.26892	13500	3.75	0.000138333	0.497999			270.135	0.0750375	12	0.48	0.04	296.88	24.74	0	0	0.06	0.005
		360.18	0.10005	12	0.24	0.02	296.881	24.7401	0.12	0.01	0.12	0.01	7.46999e-05	0.26892	13500	3.75	0.000138333	0.497999			360.18	0.10005	12	0.48	0.04	296.88	24.74	0	0	0.06	0.005
		450.225	0.125063	12	0.24	0.02	296.88	24.74	0.12	0.01	0.12	0.01	7.46999e-05	0.26892	13500	3.75	0.000138333	0.497999			450.225	0.125063	12	0.48	0.04	296.879	24.7399	0	0	0.06	0.005
		540.27	0.150075	12	0.24	0.02	296.88	24.74	0.12	0.01	0.12	0.01	7.46999e-05	0.26892	13500	3.75	0.000138333	0.497999			540.27	0.150075	12	0.48	0.04	296.878	24.7399	0	0	0.06	0.005
		630.315	0.175088	12	0.24	0.02	296.88	24.74	0.12	0.01	0.12	0.01	7.46999e-05	0.26892	13500	3.75	0.000138333	0.497999			630.315	0.175088	12	0.48	0.04	296.878	24.7398	0	0	0.06	0.005
		720.36	0.2001	12	0.24	0.02	296.88	24.74	0.12	0.01	0.12	0.01	7.46999e-05	0.26892	13500	3.75	0.000138333	0.497999			720.36	0.2001	12	0.48	0.04	296.877	24.7398	0	0	0.06	0.005
		810.405	0.225113	12	0.24	0.02	296.879	24.7399	0.12	0.01	0.12	0.01	7.46999e-05	0.26892	13500	3.75	0.000138333	0.497999			810.405	0.225113	12	0.48	0.04	296.877	24.7397	0	0	0.06	0.005
		900.45	0.250125	12	0.24	0.02	296.879	24.7399	0.12	0.01	0.12	0.01	7.46999e-05	0.26892	13500	3.75001	0.000138333	0.497999			900.45	0.250125	12	0.48	0.04	296.876	24.7397	0	0	0.06	0.005
		990.495	0.275138	12	0.24	0.02	296.879	24.7399	0.12	0.01	0.12	0.01	7.46999e-05	0.26892	13500	3.75001	0.000138333	0.497999			990.495	0.275138	12	0.48	0.04	296.875	24.7396	0	0	0.06	0.005
		1080.54	0.30015	12	0.24	0.02	296.878	24.7399	0.12	0.01	0.12	0.01	7.46999e-05	0.26892	13500	3.75001	0.000138333	0.497999			1080.54	0.30015	12	0.48	0.04	296.875	24.7396	0	0	0.06	0.005
		1170.59	0.325163	12	0.24	0.02	296.878	24.7398	0.12	0.01	0.12	0.01	7.46999e-05	0.26892	13500	3.75001	0.000138333	0.497999			1170.59	0.325163	12	0.48	0.04	296.874	24.7395	0	0	0.06	0.005
		1260.63	0.350175	12	0.24	0.02	296.878	24.7398	0.12	0.01	0.12	0.01	7.46999e-05	0.26892	13500.1	3.75002	0.000138333	0.497999			1260.63	0.350175	12	0.48	0.04	296.874	24.7395	0	0	0.06	0.005
		1350.68	0.375188	12	0.24	0.02	296.877	24.7398	0.12	0.01	0.12	0.01	7.46999e-05	0.26892	13500.1	3.75002	0.000138333	0.497999			1350.68	0.375188	12	0.48	0.04	296.873	24.7394	0	0	0.06	0.005
		1440.72	0.4002	12	0.24	0.02	296.877	24.7398	0.12	0.01	0.12	0.01	7.46999e-05	0.26892	13500.2	3.75007	0.000138333	0.497999			1440.72	0.4002	12	0.48	0.04	296.872	24.7394	0	0	0.06	0.005
		1530.77	0.425213	12	0.24	0.02	296.877	24.7397	0.12	0.01	0.12	0.01	7.46999e-05	0.26892	13500.2	3.75007	0.000138333	0.497999			1530.77	0.425213	12	0.48	0.04	296.872	24.7393	0	0	0.06	0.005
		1620.81	0.450225	12	0.24	0.02	296.877	24.7397	0.12	0.01	0.12	0.01	7.46999e-05	0.26892	13500.4	3.75011	0.000138333	0.497999			1620.81	0.450225	12	0.48	0.04	296.871	24.7393	0	0	0.06	0.005
		1710.86	0.475238	12	0.24	0.02	296.876	24.7397	0.12	0.01	0.12	0.01	7.46999e-05	0.26892	13500.4	3.75011	0.000138333	0.497999			1710.86	0.475238	12	0.48	0.04	296.871	24.7392	0	0	0.06	0.005
		1800.9	0.50025	12	0.24	0.02	296.876	24.7397	0.12	0.01	0.12	0.01	7.46999e-05	0.26892	13500.6	3.75016	0.000138333	0.497999			1800.9	0.50025	12	0.48	0.04	296.87	24.7392	0	0	0.06	0.005
		1890.95	0.525263	12	0.24	0.02	296.876	24.7396	0.12	0.01	0.12	0.01	7.46999e-05	0.26892	13500.6	3.75016	0.000138333	0.497999			1890.95	0.525263	12	0.48	0.04	296.869	24.7391	0	0	0.06	0.005
		1980.99	0.550275	12	0.24	0.02	296.875	24.7396	0.12	0.01	0.12	0.01	7.46999e-05	0.26892	13502.4	3.75066	0.000138333	0.497999			1980.99	0.550275	12	0.48	0.04	296.869	24.7391	0	0	0.06	0.005
		2071.04	0.575288	12	0.24	0.02	296.875	24.7396	0.12	0.01	0.12	0.01	7.46999e-05	0.26892	13502.4	3.75066	0.000138333	0.497999			2071.04	0.575288	12	0.48	0.04	296.868	24.739	0	0	0.06	0.005
		2161.08	0.6003	12	0.24	0.02	296.875	24.7396	0.12	0.01	0.12	0.01	7.46999e-05	0.26892	13504.1	3.75115	0.000138333	0.497999			2161.08	0.6003	12	0.48	0.04	296.868	24.739	0	0	0.06	0.005
		2251.13	0.625313	12	0.24	0.02	296.874	24.7395	0.12	0.01	0.12	0.01	7.46999e-05	0.26892	13505.9	3.75164	0.000138333	0.497999			2251.13	0.625313	12	0.48	0.04	296.867	24.7389	0	0	0.06	0.005
		2341.17	0.650325	12	0.24	0.02	296.874	24.7395	0.12	0.01	0.12	0.01	7.46998e-05	0.268919	13513.5	3.75376	0.000138333	0.497999			2341.17	0.650325	12	0.48	0.04	296.866	24.7389	0	0	0.06	0.005
		2431.22	0.675338	12	0.24	0.02	296.874	24.7395	0.12	0.01	0.12	0.01	7.46998e-05	0.268919	13513.5	3.75376	0.000138333	0.497999			2431.22	0.675338	12	0.48	0.04	296.866	24.7388	0	0	0.06	0.005
		2521.26	0.70035	12	0.24	0.02	296.874	24.7395	0.12	0.01	0.12	0.01	7.46998e-05	0.268919	13521.2	3.75588	0.000138333	0.497999			2521.26	0.70035	12	0.48	0.04	296.865	24.7388	0	0	0.06	0.005
		2611.31	0.725363	12	0.24	0.02	296.873	24.7394	0.12	0.01	0.12	0.01	7.46997e-05	0.268919	13528.8	3.758	0.000138333	0.497998			2611.31	0.725363	12	0.48	0.04	296.865	24.7387	0	0	0.06	0.005
		2701.35	0.750375	12	0.24	0.02	296.873	24.7394	0.12	0.01	0.12	0.01	7.46997e-05	0.268919	13536.4	3.76012	0.000138333	0.497998			2701.35	0.750375	12	0.48	0.04	296.864	24.7387	0	0	0.06	0.005
		2791.4	0.775388	12	0.24	0.02	296.873	24.7394	0.12	0.01	0.12	0.01	7.46996e-05	0.268918	13557.1	3.76586	0.000138333	0.497997			2791.4	0.775388	12	0.48	0.04	296.863	24.7386	0	0	0.06	0.005
		2881.44	0.8004	12	0.24	0.02	296.872	24.7394	0.12	0.01	0.12	0.01	7.46996e-05	0.268918	13557.1	3.76586	0.000138333	0.497997			2881.44	0.8004	12	0.48	0.04	296.863	24.7386	0	0	0.06	0.005
		2971.49	0.825413	12	0.24	0.02	296.872	24.7393	0.12	0.01	0.12	0.01	7.46994e-05	0.268918	13577.7	3.77159	0.000138332	0.497996			2971.49	0.825413	12	0.48	0.04	296.862	24.7385	0	0	0.06	0.005
		3061.53	0.850425	12	0.24	0.02	296.872	24.7393	0.12	0.01	0.12	0.01	7.46993e-05	0.268918	13598.4	3.77732	0.000138332	0.497995			3061.53	0.850425	12	0.48	0.04	296.862	24.7385	0	0	0.06	0.005
		3151.58	0.875438	12	0.24	0.02	296.871	24.7393	0.12	0.01	0.12	0.01	7.46992e-05	0.268917	13619	3.78306	0.000138332	0.497995			3151.58	0.875438	12	0.48	0.04	296.861	24.7384	0	0	0.06	0.005
		3241.62	0.90045	12	0.24	0.02	296.871	24.7393	0.12	0.01	0.12	0.01	7.46987e-05	0.268915	13701.4	3.80593	0.000138331	0.497991			3241.62	0.90045	12	0.48	0.04	296.86	24.7384	0	0	0.06	0.005
		3331.67	0.925463	12	0.24	0.02	296.871	24.7392	0.12	0.01	0.12	0.01	7.46987e-05	0.268915	13701.4	3.80593	0.000138331	0.497991			3331.67	0.925463	12	0.48	0.04	296.86	24.7383	0	0	0.06	0.005
		3421.71	0.950475	12	0.24	0.02	296.871	24.7392	0.12	0.01	0.12	0.01	7.46982e-05	0.268913	13783.7	3.82881	0.00013833	0.497988			3421.71	0.950475	12	0.48	0.04	296.859	24.7383	0	0	0.06	0.005
		3511.76	0.975488	12	0.24	0.02	296.87	24.7392	0.12	0.01	0.12	0.01	7.46976e-05	0.268912	13866.1	3.85168	0.000138329	0.497984			3511.76	0.975488	12	0.48	0.04	296.859	24.7382	0	0	0.06	0.005
		3601.8	1.0005	12	0.24	0.02	296.87	24.7392	0.12	0.01	0.12	0.01	7.46971e-05	0.26891	13948.4	3.87456	0.000138328	0.497981			3601.8	1.0005	12	0.48	0.04	296.858	24.7382	0	0	0.06	0.005
		3691.85	1.02551	12	0.24	0.02	296.87	24.7391	0.12	0.01	0.12	0.01	7.46966e-05	0.268908	14030.7	3.89743	0.000138327	0.497977			3691.85	1.02551	12	0.48	0.04	296.857	24.7381	0	0	0.06	0.005
		3781.89	1.05053	12	0.24	0.02	296.869	24.7391	0.12	0.01	0.12	0.01	7.4695e-05	0.268902	14275.5	3.9654	0.000138324	0.497966			3781.89	1.05053	12	0.48	0.04	296.857	24.7381	0	0	0.06	0.005
		3871.94	1.07554	12	0.24	0.02	296.869	24.7391	0.12	0.01	0.12	0.01	7.4695e-05	0.268902	14275.5	3.9654	0.000138324	0.497966			3871.94	1.07554	12	0.48	0.04	296.856	24.738	0	0	0.06	0.005
		3961.98	1.10055	12	0.24	0.02	296.869	24.7391	0.12	0.01	0.12	0.01	7.46933e-05	0.268896	14520.2	4.03338	0.000138321	0.497955			3961.98	1.10055	12	0.48	0.04	296.856	24.738	0	0	0.06	0.005
		4052.03	1.12556	12	0.24	0.02	296.868	24.739	0.12	0.01	0.12	0.01	7.46916e-05	0.26889	14764.9	4.10135	0.000138318	0.497944			4052.03	1.12556	12	0.48	0.04	296.855	24.7379	0	0	0.06	0.005
		4142.07	1.15058	12	0.24	0.02	296.868	24.739	0.12	0.01	0.12	0.01	7.46898e-05	0.268883	15009.6	4.16932	0.000138314	0.497932			4142.07	1.15058	12	0.48	0.04	296.854	24.7379	0	0	0.06	0.005
		4232.12	1.17559	12	0.24	0.02	296.868	24.739	0.12	0.01	0.12	0.01	7.46879e-05	0.268877	15254.3	4.2373	0.000138311	0.49792			4232.12	1.17559	12	0.48	0.04	296.854	24.7378	0	0	0.06	0.005
		4322.16	1.2006	12	0.24	0.02	296.868	24.739	0.12	0.01	0.12	0.01	7.4686e-05	0.26887	15499	4.30527	0.000138307	0.497907			4322.16	1.2006	12	0.48	0.04	296.853	24.7378	0	0	0.06	0.005
		4412.21	1.22561	12	0.24	0.02	296.867	24.7389	0.12	0.01	0.12	0.01	7.46832e-05	0.26886	15842.8	4.40078	0.000138302	0.497888			4412.21	1.22561	12	0.48	0.04	296.853	24.7377	0	0	0.06	0.005
		4502.25	1.25063	12	0.24	0.02	296.867	24.7389	0.12	0.01	0.12	0.01	7.46832e-05	0.26886	15842.8	4.40078	0.000138302	0.497888			4502.25	1.25063	12	0.48	0.04	296.852	24.7377	0	0	0.06	0.005
		4592.3	1.27564	12	0.24	0.02	296.867	24.7389	0.12	0.01	0.12	0.01	7.46803e-05	0.268849	16186.6	4.49629	0.000138297	0.497869			4592.3	1.27564	12	0.48	0.04	296.851	24.7376	0	0	0.06	0.005
		4682.34	1.30065	12	0.24	0.02	296.866	24.7389	0.12	0.01	0.12	0.01	7.46772e-05	0.268838	16530.5	4.5918	0.000138291	0.497848			4682.34	1.30065	12	0.48	0.04	296.851	24.7376	0	0	0.06	0.005
		4772.39	1.32566	12	0.24	0.02	296.866	24.7388	0.12	0.01	0.12	0.01	7.4674e-05	0.268826	16874.3	4.68731	0.000138285	0.497827			4772.39	1.32566	12	0.48	0.04	296.85	24.7375	0	0	0.06	0.005
		4862.43	1.35068	12	0.24	0.02	296.866	24.7388	0.12	0.01	0.12	0.01	7.46706e-05	0.268814	17218.1	4.78282	0.000138279	0.497804			4862.43	1.35068	12	0.48	0.04	296.85	24.7375	0	0	0.06	0.005
		4952.48	1.37569	12	0.24	0.02	296.865	24.7388	0.12	0.01	0.12	0.01	7.46671e-05	0.268801	17562	4.87833	0.000138272	0.49778			4952.48	1.37569	12	0.48	0.04	296.849	24.7374	0	0	0.06	0.005
		5042.52	1.4007	12	0.24	0.02	296.865	24.7388	0.12	0.01	0.12	0.01	7.46634e-05	0.268788	17905.8	4.97384	0.000138265	0.497756			5042.52	1.4007	12	0.48	0.04	296.848	24.7374	0	0	0.06	0.005
		5132.57	1.42571	12	0.24	0.02	296.865	24.7387	0.12	0.01	0.12	0.01	7.46584e-05	0.26877	18336.2	5.09339	0.000138256	0.497723			5132.57	1.42571	12	0.48	0.04	296.848	24.7373	0	0	0.06	0.005
		5222.61	1.45073	12	0.24	0.02	296.865	24.7387	0.12	0.01	0.12	0.01	7.46584e-05	0.26877	18336.2	5.09339	0.000138256	0.497723			5222.61	1.45073	12	0.48	0.04	296.847	24.7373	0	0	0.06	0.005
		5312.66	1.47574	12	0.24	0.02	296.864	24.7387	0.12	0.01	0.12	0.01	7.46532e-05	0.268752	18766.6	5.21294	0.000138247	0.497688			5312.66	1.47574	12	0.48	0.04	296.847	24.7372	0	0	0.06	0.005
		5402.7	1.50075	12	0.24	0.02	296.864	24.7387	0.12	0.01	0.12	0.01	7.46477e-05	0.268732	19196.9	5.33249	0.000138236	0.497651			5402.7	1.50075	12	0.48	0.04	296.846	24.7372	0	0	0.06	0.005
		5492.75	1.52576	12	0.24	0.02	296.864	24.7386	0.12	0.01	0.12	0.01	7.46477e-05	0.268732	19196.9	5.33249	0.000138236	0.497651			5492.75	1.52576	12	0.48	0.04	296.845	24.7371	0	0	0.06	0.005
		5582.79	1.55078	12	0.24	0.02	296.863	24.7386	0.12	0.01	0.12	0.01	7.46418e-05	0.268711	19627.3	5.45203	0.000138226	0.497612			5582.79	1.55078	12	0.48	0.04	296.845	24.7371	0	0	0.06	0.005
		5672.84	1.57579	12	0.24	0.02	296.863	24.7386	0.12	0.01	0.12	0.01	7.46418e-05	0.268711	19627.3	5.45203	0.000138226	0.497612			5672.84	1.57579	12	0.48	0.04	296.844	24.737	0	0	0.06	0.005
		5762.88	1.6008	12	0.24	0.02	296.863	24.7386	0.12	0.01	0.12	0.01	7.46356e-05	0.268688	20057.7	5.57158	0.000138214	0.497571			5762.88	1.6008	12	0.48	0.04	296.844	24.737	0	0	0.06	0.005
		5852.93	1.62581	12	0.24	0.02	296.862	24.7385	0.12	0.01	0.12	0.01	7.46356e-05	0.268688	20057.7	5.57158	0.000138214	0.497571			5852.93	1.62581	12	0.48	0.04	296.843	24.7369	0	0	0.06	0.005
		5942.97	1.65083	12	0.24	0.02	296.862	24.7385	0.12	0.01	0.12	0.01	7.4629e-05	0.268664	20488.1	5.69113	0.000138202	0.497527			5942.97	1.65083	12	0.48	0.04	296.842	24.7369	0	0	0.06	0.005
		6033.02	1.67584	12	0.24	0.02	296.862	24.7385	0.12	0.01	0.12	0.01	7.4629e-05	0.268664	20488.1	5.69113	0.000138202	0.497527			6033.02	1.67584	12	0.48	0.04	296.842	24.7368	0	0	0.06	0.005
		6123.06	1.70085	12	0.24	0.02	296.862	24.7385	0.12	0.01	0.12	0.01	7.4622e-05	0.268639	20918.5	5.81068	0.000138189	0.49748			6123.06	1.70085	12	0.48	0.04	296.841	24.7368	0	0	0.06	0.005
		6213.11	1.72586	12	0.24	0.02	296.861	24.7384	0.12	0.01	0.12	0.01	7.4622e-05	0.268639	20918.5	5.81068	0.000138189	0.49748			6213.11	1.72586	12	0.48	0.04	296.841	24.7367	0	0	0.06	0.005
		6303.15	1.75088	12	0.24	0.02	296.861	24.7384	0.12	0.01	0.12	0.01	7.46146e-05	0.268612	21348.8	5.93023	0.000138175	0.49743			6303.15	1.75088	12	0.48	0.04	296.84	24.7367	0	0	0.06	0.005
		6393.2	1.77589	12	0.24	0.02	296.861	24.7384	0.12	0.01	0.12	0.01	7.46146e-05	0.268612	21348.8	5.93023	0.000138175	0.49743			6393.2	1.77589	12	0.48	0.04	296.839	24.7366	0	0	0.06	0.005
		6483.24	1.8009	12	0.24	0.02	296.86	24.7384	0.12	0.01	0.12	0.01	7.46067e-05	0.268584	21779.2	6.04978	0.00013816	0.497378			6483.24	1.8009	12	0.48	0.04	296.839	24.7366	0	0	0.06	0.005
		6573.29	1.82591	12	0.24	0.02	296.86	24.7383	0.12	0.01	0.12	0.01	7.46067e-05	0.268584	21779.2	6.04978	0.00013816	0.497378			6573.29	1.82591	12	0.48	0.04	296.838	24.7365	0	0	0.06	0.005
		6663.33	1.85093	12	0.24	0.02	296.86	24.7383	0.12	0.01	0.12	0.01	7.45983e-05	0.268554	22209.6	6.16933	0.000138145	0.497322			6663.33	1.85093	12	0.48	0.04	296.838	24.7365	0	0	0.06	0.005
		6753.38	1.87594	12	0.24	0.02	296.859	24.7383	0.12	0.01	0.12	0.01	7.45983e-05	0.268554	22209.6	6.16933	0.000138145	0.497322			6753.38	1.87594	12	0.48	0.04	296.837	24.7364	0	0	0.06	0.005
		6843.42	1.90095	12	0.24	0.02	296.859	24.7383	0.12	0.01	0.12	0.01	7.45894e-05	0.268522	22640	6.28888	0.000138129	0.497263			6843.42	1.90095	12	0.48	0.04	296.836	24.7364	0	0	0.06	0.005
		6933.47	1.92596	12	0.24	0.02	296.859	24.7382	0.12	0.01	0.12	0.01	7.45894e-05	0.268522	22640	6.28888	0.000138129	0.497263			6933.47	1.92596	12	0.48	0.04	296.836	24.7363	0	0	0.06	0.005
		7023.51	1.95098	12	0.24	0.02	296.859	24.7382	0.12	0.01	0.12	0.01	7.458e-05	0.268488	23070.3	6.40843	0.000138111	0.4972			7023.51	1.95098	12	0.48	0.04	296.835	24.7363	0	0	0.06	0.005
		7113.56	1.97599	12	0.24	0.02	296.858	24.7382	0.12	0.01	0.12	0.01	7.458e-05	0.268488	23070.3	6.40843	0.000138111	0.4972			7113.56	1.97599	12	0.48	0.04	296.835	24.7362	0	0	0.06	0.005
		7203.6	2.001	12	0.24	0.02	296.858	24.7382	0.12	0.01	0.12	0.01	7.457e-05	0.268452	23500.7	6.52798	0.000138093	0.497133			7203.6	2.001	12	0.48	0.04	296.834	24.7362	0	0	0.06	0.005
		7293.65	2.02601	12	0.24	0.02	296.858	24.7381	0.12	0.01	0.12	0.01	7.457e-05	0.268452	23500.7	6.52798	0.000138093	0.497133			7293.65	2.02601	12	0.48	0.04	296.833	24.7361	0	0	0.06	0.005
		7383.69	2.05103	12	0.24	0.02	296.857	24.7381	0.12	0.01	0.12	0.01	7.45594e-05	0.268414	23931.1	6.64752	0.000138073	0.497062			7383.69	2.05103	12	0.48	0.04	296.833	24.7361	0	0	0.06	0.005
		7473.74	2.07604	12	0.24	0.02	296.857	24.7381	0.12	0.01	0.12	0.01	7.45594e-05	0.268414	23931.1	6.64752	0.000138073	0.497062			7473.74	2.07604	12	0.48	0.04	296.832	24.736	0	0	0.06	0.005
		7563.78	2.10105	12	0.24	0.02	296.857	24.7381	0.12	0.01	0.12	0.01	7.45481e-05	0.268373	24361.5	6.76707	0.000138052	0.496987			7563.78	2.10105	12	0.48	0.04	296.832	24.736	0	0	0.06	0.005
		7653.83	2.12606	12	0.24	0.02	296.856	24.738	0.12	0.01	0.12	0.01	7.45481e-05	0.268373	24361.5	6.76707	0.000138052	0.496987			7653.83	2.12606	12	0.48	0.04	296.831	24.7359	0	0	0.06	0.005
		7743.87	2.15108	12	0.24	0.02	296.856	24.738	0.12	0.01	0.12	0.01	7.45362e-05	0.26833	24791.8	6.88662	0.00013803	0.496908			7743.87	2.15108	12	0.48	0.04	296.83	24.7359	0	0	0.06	0.005
		7833.92	2.17609	12	0.24	0.02	296.856	24.738	0.12	0.01	0.12	0.01	7.45362e-05	0.26833	24791.8	6.88662	0.00013803	0.496908			7833.92	2.17609	12	0.48	0.04	296.83	24.7358	0	0	0.06	0.005
		7923.96	2.2011	12	0.24	0.02	296.856	24.738	0.12	0.01	0.12	0.01	7.45235e-05	0.268285	25222.2	7.00617	0.000138006	0.496823			7923.96	2.2011	12	0.48	0.04	296.829	24.7358	0	0	0.06	0.005
		8014.01	2.22611	12	0.24	0.02	296.855	24.7379	0.12	0.01	0.12	0.01	7.45235e-05	0.268285	25222.2	7.00617	0.000138006	0.496823			8014.01	2.22611	12	0.48	0.04	296.829	24.7357	0	0	0.06	0.005
		8104.05	2.25113	12	0.24	0.02	296.855	24.7379	0.12	0.01	0.12	0.01	7.451e-05	0.268236	25652.6	7.12572	0.000137982	0.496734			8104.05	2.25113	12	0.48	0.04	296.828	24.7357	0	0	0.06	0.005
		8194.1	2.27614	12	0.24	0.02	296.855	24.7379	0.12	0.01	0.12	0.01	7.451e-05	0.268236	25652.6	7.12572	0.000137982	0.496734			8194.1	2.27614	12	0.48	0.04	296.827	24.7356	0	0	0.06	0.005
		8284.14	2.30115	12	0.24	0.02	296.854	24.7379	0.12	0.01	0.12	0.01	7.44958e-05	0.268185	26083	7.24527	0.000137955	0.496638			8284.14	2.30115	12	0.48	0.04	296.827	24.7356	0	0	0.06	0.005
		8374.19	2.32616	12	0.24	0.02	296.854	24.7378	0.12	0.01	0.12	0.01	7.44958e-05	0.268185	26083	7.24527	0.000137955	0.496638			8374.19	2.32616	12	0.48	0.04	296.826	24.7355	0	0	0.06	0.005
		8464.23	2.35118	12	0.24	0.02	296.854	24.7378	0.12	0.01	0.12	0.01	7.44806e-05	0.26813	26513.3	7.36482	0.000137927	0.496538			8464.23	2.35118	12	0.48	0.04	296.826	24.7355	0	0	0.06	0.005
		8554.28	2.37619	12	0.24	0.02	296.853	24.7378	0.12	0.01	0.12	0.01	7.44806e-05	0.26813	26513.3	7.36482	0.000137927	0.496538			8554.28	2.37619	12	0.48	0.04	296.825	24.7354	0	0	0.06	0.005
		8644.32	2.4012	12	0.24	0.02	296.853	24.7378	0.12	0.01	0.12	0.01	7.44646e-05	0.268073	26943.7	7.48437	0.000137897	0.496431			8644.32	2.4012	12	0.48	0.04	296.824	24.7354	0	0	0.06	0.005
		8734.37	2.42621	12	0.24	0.02	296.853	24.7377	0.12	0.01	0.12	0.01	7.44646e-05	0.268073	26943.7	7.48437	0.000137897	0.496431			8734.37	2.42621	12	0.48	0.04	296.824	24.7353	0	0	0.06	0.005
		8824.41	2.45123	12	0.24	0.02	296.853	24.7377	0.12	0.01	0.12	0.01	7.44476e-05	0.268011	27374.1	7.60392	0.000137866	0.496317			8824.41	2.45123	12	0.48	0.04	296.823	24.7353	0	0	0.06	0.005
		8914.46	2.47624	12	0.24	0.02	296.852	24.7377	0.12	0.01	0.12	0.01	7.44476e-05	0.268011	27374.1	7.60392	0.000137866	0.496317			8914.46	2.47624	12	0.48	0.04	296.823	24.7352	0	0	0.06	0.005
		9004.5	2.50125	12	0.24	0.02	296.852	24.7377	0.12	0.01	0.12	0.01	7.44295e-05	0.267946	27804.5	7.72346	0.000137832	0.496197			9004.5	2.50125	12	0.48	0.04	296.822	24.7352	0	0	0.06	0.005
		9094.55	2.52626	12	0.24	0.02	296.852	24.7376	0.12	0.01	0.12	0.01	7.44295e-05	0.267946	27804.5	7.72346	0.000137832	0.496197			9094.55	2.52626	12	0.48	0.04	296.821	24.7351	0	0	0.06	0.005
		9184.59	2.55128	12	0.24	0.02	296.851	24.7376	0.12	0.01	0.12	0.01	7.44104e-05	0.267877	28234.9	7.84301	0.000137797	0.496069			9184.59	2.55128	12	0.48	0.04	296.821	24.7351	0	0	0.06	0.005	7.47745e-05	0.269188	0.000138471	0.498497	0.430565	13500	3.75001
		9274.64	2.57629	12	0.24	0.02	296.851	24.7376	0.12	0.01	0.12	0.01	7.44104e-05	0.267877	28234.9	7.84301	0.000137797	0.496069			9274.64	2.57629	12	0.48	0.04	296.82	24.735	0	0	0.06	0.005	7.47745e-05	0.269188	0.000138471	0.498497	0.430565	13500	3.75
		9364.68	2.6013	12	0.24	0.02	296.851	24.7376	0.12	0.01	0.12	0.01	7.43901e-05	0.267804	28665.2	7.96256	0.000137759	0.495934			9364.68	2.6013	12	0.48	0.04	296.82	24.735	0	0	0.06	0.005	7.47745e-05	0.269188	0.000138471	0.498497	0.430565	13500	3.75
		9454.73	2.62631	12	0.24	0.02	296.85	24.7375	0.12	0.01	0.12	0.01	7.43901e-05	0.267804	28665.2	7.96256	0.000137759	0.495934			9454.73	2.62631	12	0.48	0.04	296.819	24.7349	0	0	0.06	0.005	7.47745e-05	0.269188	0.000138471	0.498497	0.430565	13500	3.75
		9544.77	2.65133	12	0.24	0.02	296.85	24.7375	0.12	0.01	0.12	0.01	7.43685e-05	0.267727	29095.6	8.08211	0.00013772	0.49579			9544.77	2.65133	12	0.48	0.04	296.818	24.7349	0	0	0.06	0.005	7.47745e-05	0.269188	0.000138471	0.498497	0.430565	13500	3.75
		9634.82	2.67634	12	0.24	0.02	296.85	24.7375	0.12	0.01	0.12	0.01	7.43685e-05	0.267727	29095.6	8.08211	0.00013772	0.49579			9634.82	2.67634	12	0.48	0.04	296.818	24.7348	0	0	0.06	0.005	7.47745e-05	0.269188	0.000138471	0.498497	0.430565	13500	3.75
		9724.86	2.70135	12	0.24	0.02	296.85	24.7375	0.12	0.01	0.12	0.01	7.43457e-05	0.267645	29526	8.20166	0.000137677	0.495638			9724.86	2.70135	12	0.48	0.04	296.817	24.7348	0	0	0.06	0.005	7.47745e-05	0.269188	0.000138471	0.498497	0.430565	13500	3.75
		9814.91	2.72636	12	0.24	0.02	296.849	24.7374	0.12	0.01	0.12	0.01	7.43457e-05	0.267645	29526	8.20166	0.000137677	0.495638			9814.91	2.72636	12	0.48	0.04	296.817	24.7347	0	0	0.06	0.005	7.47745e-05	0.269188	0.000138471	0.498497	0.430565	13500	3.75
		9904.95	2.75138	12	0.24	0.02	296.849	24.7374	0.12	0.01	0.12	0.01	7.43215e-05	0.267557	29956.4	8.32121	0.000137632	0.495477			9904.95	2.75138	12	0.48	0.04	296.816	24.7347	0	0	0.06	0.005	7.47745e-05	0.269188	0.000138471	0.498497	0.430565	13500	3.75
		9995	2.77639	12	0.24	0.02	296.849	24.7374	0.12	0.01	0.12	0.01	7.43215e-05	0.267557	29956.4	8.32121	0.000137632	0.495477			9995	2.77639	12	0.48	0.04	296.815	24.7346	0	0	0.06	0.005	7.47745e-05	0.269188	0.000138471	0.498497	0.430565	13500	3.75
		10085	2.8014	12	0.24	0.02	296.848	24.7374	0.12	0.01	0.12	0.01	7.42958e-05	0.267465	30386.7	8.44076	0.000137585	0.495305			10085	2.8014	12	0.48	0.04	296.815	24.7346	0	0	0.06	0.005	7.47745e-05	0.269188	0.000138471	0.498497	0.430565	13500	3.75
		10175.1	2.82641	12	0.24	0.02	296.848	24.7373	0.12	0.01	0.12	0.01	7.42958e-05	0.267465	30386.7	8.44076	0.000137585	0.495305			10175.1	2.82641	12	0.48	0.04	296.814	24.7345	0	0	0.06	0.005	7.47745e-05	0.269188	0.000138471	0.498497	0.430565	13500	3.75
		10265.1	2.85143	12	0.24	0.02	296.848	24.7373	0.12	0.01	0.12	0.01	7.42686e-05	0.267367	30817.1	8.56031	0.000137534	0.495124			10265.1	2.85143	12	0.48	0.04	296.814	24.7345	0	0	0.06	0.005	7.47745e-05	0.269188	0.000138471	0.498497	0.430565	13500	3.75
		10355.2	2.87644	12	0.24	0.02	296.847	24.7373	0.12	0.01	0.12	0.01	7.42686e-05	0.267367	30817.1	8.56031	0.000137534	0.495124			10355.2	2.87644	12	0.48	0.04	296.813	24.7344	0	0	0.06	0.005	7.47745e-05	0.269188	0.000138471	0.498497	0.430565	13500	3.75
		10445.2	2.90145	12	0.24	0.02	296.847	24.7373	0.12	0.01	0.12	0.01	7.42397e-05	0.267263	31247.5	8.67986	0.000137481	0.494931			10445.2	2.90145	12	0.48	0.04	296.812	24.7344	0	0	0.06	0.005	7.47745e-05	0.269188	0.000138471	0.498497	0.430565	13500	3.75
		10535.3	2.92646	12	0.24	0.02	296.847	24.7372	0.12	0.01	0.12	0.01	7.42397e-05	0.267263	31247.5	8.67986	0.000137481	0.494931			10535.3	2.92646	12	0.48	0.04	296.812	24.7343	0	0	0.06	0.005	7.47745e-05	0.269188	0.000138471	0.498497	0.430565	13500	3.75
		10625.3	2.95148	12	0.24	0.02	296.847	24.7372	0.12	0.01	0.12	0.01	7.42091e-05	0.267153	31677.9	8.79941	0.000137424	0.494727			10625.3	2.95148	12	0.48	0.04	296.811	24.7343	0	0	0.06	0.005	7.47745e-05	0.269188	0.000138471	0.498497	0.430565	13500	3.75
		10715.4	2.97649	12	0.24	0.02	296.846	24.7372	0.12	0.01	0.12	0.01	7.42091e-05	0.267153	31677.9	8.79941	0.000137424	0.494727			10715.4	2.97649	12	0.48	0.04	296.811	24.7342	0	0	0.06	0.005	7.47745e-05	0.269188	0.000138471	0.498497	0.430565	13500	3.75
		10805.4	3.0015	12	0.24	0.02	296.846	24.7372	0.12	0.01	0.12	0.01	7.41767e-05	0.267036	32108.2	8.91895	0.000137364	0.494511			10805.4	3.0015	12	0.48	0.04	296.81	24.7342	0	0	0.06	0.005	7.47745e-05	0.269188	0.000138471	0.498497	0.430565	13500	3.75
		10895.4	3.02651	12	0.24	0.02	296.846	24.7371	0.12	0.01	0.12	0.01	7.41767e-05	0.267036	32108.2	8.91895	0.000137364	0.494511			10895.4	3.02651	12	0.48	0.04	296.809	24.7341	0	0	0.06	0.005	7.47745e-05	0.269188	0.000138471	0.498497	0.430565	13500	3.75001
		10985.5	3.05153	12	0.24	0.02	296.845	24.7371	0.12	0.01	0.12	0.01	7.41423e-05	0.266912	32538.6	9.0385	0.0001373	0.494282			10985.5	3.05153	12	0.48	0.04	296.809	24.7341	0	0	0.06	0.005	7.47745e-05	0.269188	0.000138471	0.498497	0.430565	13500	3.75001
		11075.5	3.07654	12	0.24	0.02	296.845	24.7371	0.12	0.01	0.12	0.01	7.41423e-05	0.266912	32538.6	9.0385	0.0001373	0.494282			11075.5	3.07654	12	0.48	0.04	296.808	24.734	0	0	0.06	0.005	7.47745e-05	0.269188	0.000138471	0.498497	0.430565	13500.1	3.75002
		11165.6	3.10155	12	0.24	0.02	296.845	24.7371	0.12	0.01	0.12	0.01	7.41058e-05	0.266781	32969	9.15805	0.000137233	0.494039			11165.6	3.10155	12	0.48	0.04	296.808	24.734	0	0	0.06	0.005	7.47745e-05	0.269188	0.000138471	0.498497	0.430565	13500.1	3.75002
		11255.6	3.12656	12	0.24	0.02	296.844	24.737	0.12	0.01	0.12	0.01	7.41058e-05	0.266781	32969	9.15805	0.000137233	0.494039			11255.6	3.12656	12	0.48	0.04	296.807	24.7339	0	0	0.06	0.005	7.47745e-05	0.269188	0.000138471	0.498497	0.430565	13500.1	3.75002
		11345.7	3.15158	12	0.24	0.02	296.844	24.737	0.12	0.01	0.12	0.01	7.40672e-05	0.266642	33399.4	9.2776	0.000137161	0.493781			11345.7	3.15158	12	0.48	0.04	296.806	24.7339	0	0	0.06	0.005	7.47745e-05	0.269188	0.000138471	0.498497	0.430565	13500.1	3.75002
		11435.7	3.17659	12	0.24	0.02	296.844	24.737	0.12	0.01	0.12	0.01	7.40672e-05	0.266642	33399.4	9.2776	0.000137161	0.493781			11435.7	3.17659	12	0.48	0.04	296.806	24.7338	0	0	0.06	0.005	7.47745e-05	0.269188	0.000138471	0.498497	0.430565	13500.3	3.75009
		11525.8	3.2016	12	0.24	0.02	296.844	24.737	0.12	0.01	0.12	0.01	7.40262e-05	0.266494	33829.7	9.39715	0.000137086	0.493508			11525.8	3.2016	12	0.48	0.04	296.805	24.7338	0	0	0.06	0.005	7.47745e-05	0.269188	0.000138471	0.498497	0.430565	13500.3	3.75009
		11615.8	3.22661	12	0.24	0.02	296.843	24.7369	0.12	0.01	0.12	0.01	7.40262e-05	0.266494	33829.7	9.39715	0.000137086	0.493508			11615.8	3.22661	12	0.48	0.04	296.805	24.7337	0	0	0.06	0.005	7.47745e-05	0.269188	0.000138471	0.498497	0.430565	13500.6	3.75016
		11705.9	3.25163	12	0.24	0.02	296.843	24.7369	0.12	0.01	0.12	0.01	7.39829e-05	0.266338	34260.1	9.5167	0.000137005	0.493219			11705.9	3.25163	12	0.48	0.04	296.804	24.7337	0	0	0.06	0.005	7.47745e-05	0.269188	0.000138471	0.498497	0.430565	13500.6	3.75016
		11795.9	3.27664	12	0.24	0.02	296.843	24.7369	0.12	0.01	0.12	0.01	7.39364e-05	0.266171	34695.3	9.63757	0.000136919	0.492909			11795.9	3.27664	12	0.48	0.04	296.803	24.7336	0	0	0.06	0.005	7.47745e-05	0.269188	0.000138471	0.498497	0.430565	13500.8	3.75022
		11885.9	3.30165	12	0.24	0.02	296.842	24.7369	0.12	0.01	0.12	0.01	7.39364e-05	0.266171	34695.3	9.63757	0.000136919	0.492909			11885.9	3.30165	12	0.48	0.04	296.803	24.7336	0	0	0.06	0.005	7.47745e-05	0.269188	0.000138471	0.498497	0.430565	13500.8	3.75022
		11976	3.32666	12	0.24	0.02	296.842	24.7368	0.12	0.01	0.12	0.01	7.38871e-05	0.265994	35130.4	9.75845	0.000136828	0.492581			11976	3.32666	12	0.48	0.04	296.802	24.7335	0	0	0.06	0.005	7.47745e-05	0.269188	0.000138471	0.498496	0.430565	13503.2	3.75089
		12066	3.35168	12	0.24	0.02	296.842	24.7368	0.12	0.01	0.12	0.01	7.38348e-05	0.265805	35565.6	9.87932	0.000136731	0.492232			12066	3.35168	12	0.48	0.04	296.802	24.7335	0	0	0.06	0.005	7.47745e-05	0.269188	0.000138471	0.498496	0.430565	13503.2	3.75089
		12156.1	3.37669	12	0.24	0.02	296.841	24.7368	0.12	0.01	0.12	0.01	7.38348e-05	0.265805	35565.6	9.87932	0.000136731	0.492232			12156.1	3.37669	12	0.48	0.04	296.801	24.7334	0	0	0.06	0.005	7.47744e-05	0.269188	0.000138471	0.498496	0.430565	13505.6	3.75155
		12246.1	3.4017	12	0.24	0.02	296.841	24.7368	0.12	0.01	0.12	0.01	7.37795e-05	0.265606	36000.7	10.0002	0.000136629	0.491863			12246.1	3.4017	12	0.48	0.04	296.8	24.7334	0	0	0.06	0.005	7.47744e-05	0.269188	0.000138471	0.498496	0.430565	13508	3.75221
		12336.2	3.42671	12	0.24	0.02	296.841	24.7367	0.12	0.01	0.12	0.01	7.37208e-05	0.265395	36435.8	10.1211	0.00013652	0.491472			12336.2	3.42671	12	0.48	0.04	296.8	24.7333	0	0	0.06	0.005	7.47744e-05	0.269188	0.000138471	0.498496	0.430565	13510.4	3.75288
		12426.2	3.45173	12	0.24	0.02	296.841	24.7367	0.12	0.01	0.12	0.01	7.37208e-05	0.265395	36435.8	10.1211	0.00013652	0.491472			12426.2	3.45173	12	0.48	0.04	296.799	24.7333	0	0	0.06	0.005	7.47742e-05	0.269187	0.000138471	0.498495	0.430565	13525.3	3.75702
		12516.3	3.47674	12	0.24	0.02	296.84	24.7367	0.12	0.01	0.12	0.01	7.36586e-05	0.265171	36871	10.2419	0.000136405	0.491058			12516.3	3.47674	12	0.48	0.04	296.799	24.7332	0	0	0.06	0.005	7.47742e-05	0.269187	0.000138471	0.498495	0.430565	13525.3	3.75702
		12606.3	3.50175	12	0.24	0.02	296.84	24.7367	0.12	0.01	0.12	0.01	7.35928e-05	0.264934	37306.1	10.3628	0.000136283	0.490618			12606.3	3.50175	12	0.48	0.04	296.798	24.7332	0	0	0.06	0.005	7.4774e-05	0.269186	0.00013847	0.498493	0.430564	13540.1	3.76115
		12696.3	3.52676	12	0.24	0.02	296.84	24.7366	0.12	0.01	0.12	0.01	7.35928e-05	0.264934	37306.1	10.3628	0.000136283	0.490618			12696.3	3.52676	12	0.48	0.04	296.797	24.7331	0	0	0.06	0.005	7.47738e-05	0.269186	0.00013847	0.498492	0.430564	13555	3.76529
		12786.4	3.55178	12	0.24	0.02	296.839	24.7366	0.12	0.01	0.12	0.01	7.3523e-05	0.264683	37741.3	10.4837	0.000136154	0.490153			12786.4	3.55178	12	0.48	0.04	296.797	24.7331	0	0	0.06	0.005	7.47737e-05	0.269185	0.00013847	0.498491	0.430564	13569.9	3.76943
		12876.4	3.57679	12	0.24	0.02	296.839	24.7366	0.12	0.01	0.12	0.01	7.34491e-05	0.264417	38176.4	10.6046	0.000136017	0.489661			12876.4	3.57679	12	0.48	0.04	296.796	24.733	0	0	0.06	0.005	7.4773e-05	0.269183	0.000138468	0.498486	0.430564	13626.2	3.78506
		12966.5	3.6018	12	0.24	0.02	296.839	24.7366	0.12	0.01	0.12	0.01	7.33708e-05	0.264135	38611.6	10.7254	0.000135872	0.489139			12966.5	3.6018	12	0.48	0.04	296.796	24.733	0	0	0.06	0.005	7.4773e-05	0.269183	0.000138468	0.498486	0.430564	13626.2	3.78506
		13056.5	3.62681	12	0.24	0.02	296.838	24.7365	0.12	0.01	0.12	0.01	7.3288e-05	0.263837	39046.7	10.8463	0.000135718	0.488587			13056.5	3.62681	12	0.48	0.04	296.795	24.7329	0	0	0.06	0.005	7.47723e-05	0.26918	0.000138467	0.498482	0.430564	13682.5	3.80069
		13146.6	3.65183	12	0.24	0.02	296.838	24.7365	0.12	0.01	0.12	0.01	7.32001e-05	0.263521	39482.5	10.9674	0.000135556	0.488001			13146.6	3.65183	12	0.48	0.04	296.794	24.7329	0	0	0.06	0.005	7.47716e-05	0.269178	0.000138466	0.498477	0.430564	13738.8	3.81633
		13236.6	3.67684	12	0.24	0.02	296.838	24.7365	0.12	0.01	0.12	0.01	7.32001e-05	0.263521	39482.5	10.9674	0.000135556	0.488001			13236.6	3.67684	12	0.48	0.04	296.794	24.7328	0	0	0.06	0.005	7.47709e-05	0.269175	0.000138465	0.498472	0.430564	13795.1	3.83196
		13326.7	3.70185	12	0.24	0.02	296.838	24.7365	0.12	0.01	0.12	0.01	7.31072e-05	0.263186	39918.3	11.0884	0.000135384	0.487381			13326.7	3.70185	12	0.48	0.04	296.793	24.7328	0	0	0.06	0.005	7.47702e-05	0.269173	0.000138463	0.498468	0.430564	13851.4	3.8476
		13416.7	3.72686	12	0.24	0.02	296.837	24.7364	0.12	0.01	0.12	0.01	7.30088e-05	0.262832	40354.1	11.2095	0.000135201	0.486725			13416.7	3.72686	12	0.48	0.04	296.793	24.7327	0	0	0.06	0.005	7.47671e-05	0.269161	0.000138458	0.498447	0.430563	14090.8	3.91412
		13506.8	3.75188	12	0.240224	0.0200187	296.836	24.7363	0.120121	0.0100101	0.120032	0.0100027	7.29047e-05	0.262457	40789.9	11.3305	0.000135009	0.486031			13506.8	3.75188	12	0.480449	0.0400374	296.79	24.7325	0.000242509	2.02091e-05	0.0600649	0.00500541	7.47671e-05	0.269161	0.000138458	0.498447	0.430563	14090.8	3.91412
		13596.8	3.77689	12	0.243235	0.0202696	296.825	24.7354	0.121747	0.0101456	0.120468	0.010039	7.27946e-05	0.26206	41225.7	11.4516	0.000134805	0.485297			13596.8	3.77689	12	0.486477	0.0405398	296.768	24.7307	0.00349763	0.000291469	0.0609355	0.00507796	7.47639e-05	0.26915	0.000138452	0.498426	0.430562	14330.3	3.98064
		13686.8	3.8019	12	0.246284	0.0205237	296.814	24.7345	0.123393	0.0102828	0.120909	0.0100757	7.26781e-05	0.261641	41661.5	11.5726	0.000134589	0.484521			13686.8	3.8019	12	0.492581	0.0410484	296.745	24.7288	0.00679355	0.000566129	0.0618171	0.00515143	7.47639e-05	0.26915	0.000138452	0.498426	0.430562	14330.3	3.98064
		13776.9	3.82691	12	0.249371	0.0207809	296.802	24.7335	0.12506	0.0104217	0.121355	0.0101129	7.2555e-05	0.261198	42097.3	11.6937	0.000134361	0.4837			13776.9	3.82691	12	0.498761	0.0415634	296.722	24.7269	0.0101308	0.00084423	0.0627097	0.00522581	7.47606e-05	0.269138	0.000138446	0.498404	0.430561	14569.8	4.04716
		13866.9	3.85193	12	0.252496	0.0210414	296.791	24.7326	0.126748	0.0105623	0.121807	0.0101506	7.24161e-05	0.260698	42561.7	11.8227	0.000134104	0.482774			13866.9	3.85193	12	0.505018	0.0420848	296.699	24.7249	0.0135098	0.00112582	0.0636136	0.00530113	7.47606e-05	0.269138	0.000138446	0.498404	0.430561	14569.8	4.04716
		13957	3.87694	12	0.255661	0.0213051	296.779	24.7316	0.128457	0.0107048	0.122264	0.0101887	7.24161e-05	0.260698	42561.7	11.8227	0.000134104	0.482774			13957	3.87694	12	0.511354	0.0426128	296.676	24.723	0.0169312	0.00141093	0.0645288	0.0053774	7.47572e-05	0.269126	0.000138439	0.498381	0.43056	14809.3	4.11369
		14047	3.90195	12	0.258866	0.0215721	296.767	24.7306	0.130187	0.010849	0.122728	0.0102273	7.22688e-05	0.260168	43026.1	11.9517	0.000133831	0.481792			14047	3.90195	12	0.517769	0.0431474	296.652	24.721	0.0203954	0.00169962	0.0654554	0.00545462	7.47537e-05	0.269113	0.000138433	0.498358	0.430559	15048.8	4.18021
		14137.1	3.92696	12	0.26211	0.0218425	296.755	24.7296	0.131939	0.010995	0.123197	0.0102664	7.21127e-05	0.259606	43490.4	12.0807	0.000133542	0.480751			14137.1	3.92696	12	0.524265	0.0436887	296.628	24.719	0.0239031	0.00199192	0.0663937	0.00553281	7.475e-05	0.2691	0.000138426	0.498333	0.430559	15288.2	4.24673
		14227.1	3.95198	12	0.265395	0.0221163	296.743	24.7286	0.133713	0.0111428	0.123672	0.010306	7.19472e-05	0.25901	43954.8	12.2097	0.000133236	0.479648			14227.1	3.95198	12	0.530842	0.0442368	296.603	24.7169	0.0274547	0.00228789	0.0673438	0.00561198	7.47445e-05	0.26908	0.000138416	0.498297	0.430557	15636.7	4.34352
		14317.2	3.97699	12	0.268721	0.0223935	296.73	24.7275	0.13551	0.0112925	0.124153	0.0103461	7.17719e-05	0.258379	44419.2	12.3387	0.000132911	0.478479			14317.2	3.97699	12	0.537501	0.0447918	296.579	24.7149	0.0310508	0.00258756	0.0683058	0.00569215	7.47445e-05	0.26908	0.000138416	0.498297	0.430557	15636.7	4.34352
		14407.2	4.002	12	0.272089	0.0226741	296.718	24.7265	0.137328	0.011444	0.12464	0.0103866	7.15863e-05	0.257711	44883.6	12.4677	0.000132567	0.477242			14407.2	4.002	12	0.544244	0.0453537	296.554	24.7128	0.0346919	0.00289099	0.0692798	0.00577332	7.47387e-05	0.269059	0.000138405	0.498258	0.430556	15985.1	4.44031
		14497.2	4.02701	12	0.2755	0.0229583	296.705	24.7254	0.13917	0.0115975	0.125133	0.0104277	7.15863e-05	0.257711	44883.6	12.4677	0.000132567	0.477242			14497.2	4.02701	12	0.551072	0.0459226	296.528	24.7107	0.0383787	0.00319822	0.0702661	0.00585551	7.47387e-05	0.269059	0.000138405	0.498258	0.430556	15985.1	4.44031
		14587.3	4.05203	12	0.278952	0.023246	296.692	24.7244	0.141034	0.0117529	0.125632	0.0104693	7.13898e-05	0.257003	45347.9	12.5966	0.000132203	0.475932			14587.3	4.05203	12	0.557985	0.0464987	296.503	24.7085	0.0421116	0.0035093	0.0712647	0.00593873	7.47326e-05	0.269037	0.000138394	0.498218	0.430554	16333.6	4.5371
		14677.3	4.07704	12	0.282448	0.0235374	296.679	24.7233	0.142922	0.0119102	0.126137	0.0105115	7.13898e-05	0.257003	45347.9	12.5966	0.000132203	0.475932			14677.3	4.07704	12	0.564984	0.047082	296.477	24.7064	0.0458914	0.00382428	0.0722759	0.00602299	7.47263e-05	0.269015	0.000138382	0.498175	0.430553	16682	4.63389
		14767.4	4.10205	12	0.285988	0.0238324	296.666	24.7222	0.144834	0.0120695	0.126649	0.0105541	7.11819e-05	0.256255	45812.3	12.7256	0.000131818	0.474546			14767.4	4.10205	12	0.572071	0.0476726	296.45	24.7042	0.0497184	0.0041432	0.0732997	0.00610831	7.47196e-05	0.26899	0.00013837	0.49813	0.430551	17030.4	4.73068
		14857.4	4.12706	12	0.289572	0.024131	296.653	24.7211	0.146769	0.0122308	0.127168	0.0105973	7.11819e-05	0.256255	45812.3	12.7256	0.000131818	0.474546			14857.4	4.12706	12	0.579247	0.0482706	296.424	24.702	0.0535934	0.00446612	0.0743364	0.0061947	7.47125e-05	0.268965	0.000138357	0.498084	0.430549	17378.9	4.82747
		14947.5	4.15208	12	0.293202	0.0244335	296.639	24.72	0.148729	0.0123941	0.127692	0.010641	7.0962e-05	0.255463	46276.7	12.8546	0.000131411	0.47308			14947.5	4.15208	12	0.586513	0.0488761	296.397	24.6997	0.057517	0.00479308	0.0753861	0.00628218	7.47052e-05	0.268939	0.000138343	0.498035	0.430547	17727.3	4.92426
		15037.5	4.17709	12	0.296876	0.0247397	296.626	24.7188	0.150713	0.0125594	0.128224	0.0106853	7.0962e-05	0.255463	46276.7	12.8546	0.000131411	0.47308			15037.5	4.17709	12	0.59387	0.0494891	296.369	24.6974	0.0614897	0.00512414	0.076449	0.00637075	7.46967e-05	0.268908	0.000138327	0.497978	0.430545	18108.2	5.03005
		15127.6	4.2021	12	0.300597	0.0250497	296.612	24.7177	0.152722	0.0127268	0.128762	0.0107301	7.07295e-05	0.254626	46741.1	12.9836	0.000130981	0.47153			15127.6	4.2021	12	0.601319	0.0501099	296.342	24.6951	0.0655121	0.00545934	0.0775252	0.00646043	7.46967e-05	0.268908	0.000138327	0.497978	0.430545	18108.2	5.03005
		15217.6	4.22711	12	0.304364	0.0253636	296.598	24.7165	0.154756	0.0128964	0.129306	0.0107755	7.07295e-05	0.254626	46741.1	12.9836	0.000130981	0.47153			15217.6	4.22711	12	0.608861	0.0507384	296.314	24.6928	0.0695849	0.00579874	0.0786149	0.00655124	7.46878e-05	0.268876	0.000138311	0.497919	0.430543	18489	5.13583
		15307.7	4.25213	12	0.308178	0.0256815	296.584	24.7153	0.156816	0.013068	0.129858	0.0108215	7.04839e-05	0.253742	47205.4	13.1126	0.000130526	0.469893			15307.7	4.25213	12	0.616498	0.0513748	296.285	24.6904	0.0737088	0.0061424	0.0797182	0.00664318	7.46784e-05	0.268842	0.000138293	0.497856	0.430541	18869.8	5.24162
		15397.7	4.27714	12	0.31204	0.0260033	296.57	24.7141	0.158902	0.0132418	0.130416	0.010868	7.04839e-05	0.253742	47205.4	13.1126	0.000130526	0.469893			15397.7	4.27714	12	0.62423	0.0520192	296.257	24.6881	0.0778842	0.00649035	0.0808354	0.00673628	7.46685e-05	0.268807	0.000138275	0.49779	0.430538	19250.7	5.34741
		15487.7	4.30215	12	0.315951	0.0263292	296.555	24.7129	0.161013	0.0134178	0.130982	0.0109152	7.02245e-05	0.252808	47669.8	13.2416	0.000130045	0.468164			15487.7	4.30215	12	0.632059	0.0526716	296.228	24.6856	0.082112	0.00684267	0.0819666	0.00683055	7.46581e-05	0.268769	0.000138256	0.49772	0.430536	19631.5	5.4532
		15577.8	4.32716	12	0.31991	0.0266592	296.54	24.7117	0.163151	0.0135959	0.131554	0.0109629	7.02245e-05	0.252808	47669.8	13.2416	0.000130045	0.468164			15577.8	4.32716	12	0.639987	0.0533322	296.198	24.6832	0.0863927	0.00719939	0.083112	0.006926	7.46471e-05	0.268729	0.000138235	0.497647	0.430533	20012.3	5.55898
		15667.8	4.35218	12	0.323919	0.0269932	296.525	24.7105	0.165316	0.0137764	0.132134	0.0110112	6.99507e-05	0.251823	48134.2	13.3706	0.000129538	0.466338			15667.8	4.35218	12	0.648013	0.0540011	296.168	24.6807	0.090727	0.00756059	0.0842718	0.00702265	7.46355e-05	0.268688	0.000138214	0.49757	0.43053	20393.2	5.66477
		15757.9	4.37719	12	0.327978	0.0273315	296.51	24.7092	0.167508	0.013959	0.132721	0.0110601	6.99507e-05	0.251823	48134.2	13.3706	0.000129538	0.466338			15757.9	4.37719	12	0.65614	0.0546783	296.138	24.6782	0.0951156	0.0079263	0.0854461	0.00712051	7.46227e-05	0.268642	0.00013819	0.497485	0.430527	20790.7	5.77519
		15847.9	4.4022	12	0.332088	0.027674	296.495	24.7079	0.169728	0.014144	0.133315	0.0111096	6.96618e-05	0.250782	48598.5	13.4996	0.000129003	0.464412			15847.9	4.4022	12	0.664369	0.0553641	296.108	24.6756	0.0995592	0.0082966	0.0866351	0.00721959	7.46227e-05	0.268642	0.00013819	0.497485	0.430527	20790.7	5.77519
		15938	4.42721	12	0.33625	0.0280208	296.48	24.7066	0.171975	0.0143312	0.133917	0.0111598	6.96618e-05	0.250782	48598.5	13.4996	0.000129003	0.464412			15938	4.42721	12	0.672701	0.0560584	296.077	24.6731	0.104058	0.00867153	0.0878391	0.00731992	7.46092e-05	0.268593	0.000138165	0.497395	0.430523	21188.2	5.88561
		16028	4.45223	12	0.340463	0.0283719	296.464	24.7053	0.17425	0.0145208	0.134527	0.0112105	6.93571e-05	0.249686	49062.9	13.6286	0.000128439	0.462381			16028	4.45223	12	0.681137	0.0567614	296.045	24.6704	0.108614	0.00905115	0.0890581	0.00742151	7.4595e-05	0.268542	0.000138139	0.4973	0.43052	21585.7	5.99604
		16118.1	4.47724	12	0.34473	0.0287275	296.448	24.704	0.176554	0.0147128	0.135144	0.011262	6.93571e-05	0.249686	49062.9	13.6286	0.000128439	0.462381			16118.1	4.47724	12	0.689678	0.0574732	296.014	24.6678	0.113226	0.00943553	0.0902925	0.00752437	7.4595e-05	0.268542	0.000138139	0.4973	0.43052	21585.7	5.99604
		16208.1	4.50225	12	0.349049	0.0290874	296.432	24.7027	0.178887	0.0149072	0.135768	0.011314	6.90359e-05	0.248529	49527.3	13.7576	0.000127844	0.460239			16208.1	4.50225	12	0.698327	0.0581939	295.982	24.6651	0.117897	0.00982472	0.0915423	0.00762852	7.458e-05	0.268488	0.000138111	0.4972	0.430516	21983.3	6.10646
		16298.1	4.52726	12	0.353423	0.0294519	296.416	24.7013	0.181248	0.015104	0.136401	0.0113667	6.90359e-05	0.248529	49527.3	13.7576	0.000127844	0.460239			16298.1	4.52726	12	0.707084	0.0589237	295.949	24.6624	0.122625	0.0102188	0.0928078	0.00773398	7.45641e-05	0.268431	0.000138082	0.497094	0.430512	22380.8	6.21688
		16388.2	4.55228	12	0.357852	0.029821	296.399	24.7	0.18364	0.0153033	0.137041	0.0114201	6.90922e-05	0.248732	49447.6	13.7354	0.000127949	0.460615			16388.2	4.55228	12	0.715951	0.0596626	295.916	24.6597	0.127413	0.0106178	0.0940891	0.00784076	7.45473e-05	0.26837	0.000138051	0.496982	0.430508	22778.3	6.3273
		16478.2	4.57729	12	0.362336	0.0301946	296.383	24.6986	0.186061	0.0155051	0.13769	0.0114741	6.90922e-05	0.248732	49447.6	13.7354	0.000127949	0.460615			16478.2	4.57729	12	0.724928	0.0604107	295.883	24.6569	0.132261	0.0110218	0.0953865	0.00794888	7.45296e-05	0.268307	0.000138018	0.496864	0.430504	23175.8	6.43773
		16568.3	4.6023	12	0.366876	0.030573	296.366	24.6972	0.188513	0.0157094	0.138346	0.0115289	6.88156e-05	0.247736	49832.3	13.8423	0.000127436	0.458771			16568.3	4.6023	12	0.734018	0.0611682	295.849	24.6541	0.13717	0.0114308	0.0967002	0.00805835	7.45106e-05	0.268238	0.000137983	0.496737	0.430499	23580.9	6.55026
		16658.3	4.62731	12	0.371473	0.0309561	296.349	24.6957	0.190995	0.0159163	0.139011	0.0115843	6.85268e-05	0.246697	50216.9	13.9491	0.000126902	0.456845			16658.3	4.62731	12	0.743222	0.0619351	295.815	24.6512	0.14214	0.011845	0.0980304	0.0081692	7.45106e-05	0.268238	0.000137983	0.496737	0.430499	23580.9	6.55026
		16748.4	4.65233	12	0.376128	0.031344	296.332	24.6943	0.193509	0.0161257	0.139684	0.0116404	6.82254e-05	0.245611	50601.6	14.056	0.000126343	0.454836			16748.4	4.65233	12	0.752541	0.0627117	295.78	24.6484	0.147172	0.0122643	0.0993772	0.00828144	7.44904e-05	0.268165	0.000137945	0.496603	0.430494	23986	6.66279
		16838.4	4.67734	12	0.38084	0.0317367	296.314	24.6928	0.196054	0.0163378	0.140366	0.0116972	6.82254e-05	0.245611	50601.6	14.056	0.000126343	0.454836			16838.4	4.67734	12	0.761976	0.063498	295.745	24.6454	0.152267	0.0126889	0.100741	0.00839508	7.44904e-05	0.268165	0.000137945	0.496603	0.430494	23986	6.66279
		16928.5	4.70235	12	0.385612	0.0321343	296.296	24.6914	0.198631	0.0165525	0.141056	0.0117547	6.79107e-05	0.244479	50986.3	14.1629	0.000125761	0.452738			16928.5	4.70235	12	0.77153	0.0642941	295.71	24.6425	0.157426	0.0131188	0.102122	0.00851015	7.44691e-05	0.268089	0.000137906	0.496461	0.430488	24391.1	6.77532
		17018.5	4.72736	12	0.390444	0.032537	296.278	24.6899	0.20124	0.01677	0.141755	0.0118129	6.79107e-05	0.244479	50986.3	14.1629	0.000125761	0.452738			17018.5	4.72736	12	0.781203	0.0651002	295.674	24.6395	0.16265	0.0135541	0.10352	0.00862666	7.44691e-05	0.268089	0.000137906	0.496461	0.430488	24391.1	6.77532
		17108.6	4.75238	12	0.395336	0.0329446	296.26	24.6884	0.203881	0.0169901	0.142462	0.0118719	6.75824e-05	0.243297	51370.9	14.2697	0.000125153	0.450549			17108.6	4.75238	12	0.790997	0.0659164	295.638	24.6365	0.167938	0.0139949	0.104936	0.00874463	7.44466e-05	0.268008	0.000137864	0.496311	0.430483	24796.2	6.88785
		17198.6	4.77739	12	0.400289	0.0333574	296.242	24.6868	0.206556	0.017213	0.143179	0.0119316	6.75824e-05	0.243297	51370.9	14.2697	0.000125153	0.450549			17198.6	4.77739	12	0.800914	0.0667428	295.601	24.6334	0.173293	0.0144411	0.106369	0.00886409	7.44466e-05	0.268008	0.000137864	0.496311	0.430483	24796.2	6.88785
		17288.6	4.8024	12	0.405304	0.0337754	296.223	24.6853	0.209264	0.0174387	0.143904	0.011992	6.72397e-05	0.242063	51755.6	14.3766	0.000124518	0.448265			17288.6	4.8024	12	0.810955	0.0675796	295.563	24.6303	0.178716	0.014893	0.10782	0.00898503	7.44228e-05	0.267922	0.00013782	0.496152	0.430477	25201.4	7.00038
		17378.7	4.82741	12	0.410382	0.0341985	296.204	24.6837	0.212006	0.0176672	0.144639	0.0120532	6.72397e-05	0.242063	51755.6	14.3766	0.000124518	0.448265			17378.7	4.82741	12	0.821121	0.0684268	295.526	24.6271	0.184205	0.0153505	0.10929	0.0091075	7.44228e-05	0.267922	0.00013782	0.496152	0.430477	25201.4	7.00038
		17468.7	4.85243	12	0.415524	0.034627	296.185	24.6821	0.214783	0.0178986	0.145382	0.0121152	6.68819e-05	0.240775	52140.3	14.4834	0.000123855	0.44588			17468.7	4.85243	12	0.831415	0.0692846	295.487	24.624	0.189764	0.0158137	0.110778	0.0092315	7.43977e-05	0.267832	0.000137774	0.495985	0.43047	25606.5	7.11291
		17558.8	4.87744	12	0.42073	0.0350608	296.166	24.6805	0.217594	0.0181328	0.146135	0.0121779	6.68819e-05	0.240775	52140.3	14.4834	0.000123855	0.44588			17558.8	4.87744	12	0.841837	0.0701531	295.449	24.6207	0.195392	0.0162827	0.112285	0.00935706	7.43977e-05	0.267832	0.000137774	0.495985	0.43047	25606.5	7.11291
		17648.8	4.90245	12	0.426001	0.0355001	296.146	24.6789	0.220441	0.01837	0.146898	0.0122415	6.65083e-05	0.23943	52524.9	14.5903	0.000123163	0.443388			17648.8	4.90245	12	0.85239	0.0710325	295.41	24.6175	0.201091	0.0167576	0.11381	0.00948418	7.43712e-05	0.267736	0.000137724	0.495808	0.430464	26011.6	7.22544
		17738.9	4.92746	12	0.431338	0.0359448	296.127	24.6772	0.223323	0.0186102	0.14767	0.0123058	6.65083e-05	0.23943	52524.9	14.5903	0.000123163	0.443388			17738.9	4.92746	12	0.863075	0.0719229	295.37	24.6142	0.20686	0.0172384	0.115355	0.00961291	7.43712e-05	0.267736	0.000137724	0.495808	0.430464	26011.6	7.22544
		17828.9	4.95248	12	0.436742	0.0363952	296.107	24.6756	0.226241	0.0188534	0.148451	0.012371	6.65897e-05	0.239723	52442.5	14.5674	0.000123314	0.443931			17828.9	4.95248	12	0.873893	0.0728244	295.33	24.6108	0.212702	0.0177252	0.116919	0.00974324	7.43431e-05	0.267635	0.000137672	0.495621	0.430457	26416.7	7.33797
		17919	4.97749	12	0.442213	0.0368511	296.086	24.6739	0.229195	0.0190996	0.149243	0.0124369	6.65897e-05	0.239723	52442.5	14.5674	0.000123314	0.443931			17919	4.97749	12	0.884847	0.0737373	295.289	24.6074	0.218617	0.0182181	0.118503	0.00987521	7.43431e-05	0.267635	0.000137672	0.495621	0.430457	26416.7	7.33797
		18009	5.0025	12	0.447753	0.0373128	296.066	24.6721	0.232187	0.0193489	0.150044	0.0125037	6.62871e-05	0.238634	52744.8	14.6513	0.000122754	0.441914			18009	5.0025	12	0.895938	0.0746615	295.248	24.604	0.224606	0.0187172	0.120106	0.0100088	7.43134e-05	0.267528	0.000137617	0.495423	0.430449	26821.8	7.4505
		18099	5.02751	12	0.453363	0.0377802	296.045	24.6704	0.235216	0.0196013	0.150856	0.0125713	6.59736e-05	0.237505	53047.1	14.7353	0.000122173	0.439824			18099	5.02751	12	0.907167	0.0755973	295.206	24.6005	0.23067	0.0192225	0.12173	0.0101441	7.4282e-05	0.267415	0.000137559	0.495213	0.430441	27228.3	7.56342
		18189.1	5.05253	12	0.459042	0.0382535	296.024	24.6687	0.238283	0.0198569	0.151677	0.0126398	6.59736e-05	0.237505	53047.1	14.7353	0.000122173	0.439824			18189.1	5.05253	12	0.918537	0.0765448	295.164	24.597	0.23681	0.0197342	0.123374	0.0102811	7.4282e-05	0.267415	0.000137559	0.495213	0.430441	27228.3	7.56342
		18279.1	5.07754	12	0.464793	0.0387327	296.002	24.6669	0.241388	0.0201157	0.152509	0.0127091	6.56483e-05	0.236334	53349.4	14.8193	0.000121571	0.437655			18279.1	5.07754	12	0.930049	0.0775041	295.121	24.5934	0.243027	0.0202522	0.125038	0.0104198	7.42488e-05	0.267296	0.000137498	0.494992	0.430433	27634.8	7.67634
		18369.2	5.10255	12	0.470615	0.0392179	295.981	24.6651	0.244532	0.0203777	0.153351	0.0127793	6.56483e-05	0.236334	53349.4	14.8193	0.000121571	0.437655			18369.2	5.10255	12	0.941705	0.0784755	295.078	24.5898	0.249321	0.0207767	0.126724	0.0105603	7.42137e-05	0.267169	0.000137433	0.494758	0.430424	28041.4	7.78927
		18459.2	5.12756	12	0.476511	0.0397092	295.959	24.6632	0.247716	0.020643	0.154204	0.0128503	6.57088e-05	0.236552	53294	14.8039	0.000121683	0.438059			18459.2	5.12756	12	0.953507	0.0794589	295.034	24.5862	0.255694	0.0213078	0.12843	0.0107025	7.41766e-05	0.267036	0.000137364	0.494511	0.430415	28447.9	7.90219
		18549.3	5.15258	12	0.48248	0.0402067	295.937	24.6614	0.250939	0.0209116	0.155068	0.0129223	6.57088e-05	0.236552	53294	14.8039	0.000121683	0.438059			18549.3	5.15258	12	0.965457	0.0804547	294.99	24.5825	0.262147	0.0218455	0.130158	0.0108465	7.41374e-05	0.266895	0.000137292	0.49425	0.430405	28854.4	8.01511
		18639.3	5.17759	12	0.488524	0.0407103	295.914	24.6595	0.254203	0.0211836	0.155942	0.0129952	6.54356e-05	0.235568	53540.9	14.8725	0.000121177	0.436237			18639.3	5.17759	12	0.977555	0.0814629	294.945	24.5787	0.26868	0.02239	0.131908	0.0109923	7.40961e-05	0.266746	0.000137215	0.493974	0.430394	29260.9	8.12803
		18729.4	5.2026	12	0.494643	0.0412203	295.892	24.6576	0.257507	0.0214589	0.156827	0.0130689	6.51533e-05	0.234552	53787.9	14.9411	0.000120654	0.434356			18729.4	5.2026	12	0.989805	0.0824838	294.899	24.575	0.275295	0.0229412	0.133679	0.0111399	7.40524e-05	0.266589	0.000137134	0.493682	0.430383	29667.4	8.24096
		18819.4	5.22761	12	0.500839	0.0417366	295.869	24.6557	0.260853	0.0217378	0.157724	0.0131436	6.51533e-05	0.234552	53787.9	14.9411	0.000120654	0.434356			18819.4	5.22761	12	1.00221	0.0835174	294.853	24.5711	0.281993	0.0234994	0.135473	0.0112894	7.40037e-05	0.266413	0.000137044	0.493358	0.430371	30095.3	8.3598
		18909.5	5.25263	12	0.507113	0.0422594	295.845	24.6538	0.264241	0.0220201	0.158631	0.0132193	6.48611e-05	0.2335	54034.8	15.0097	0.000120113	0.432407			18909.5	5.25263	12	1.01477	0.0845639	294.807	24.5672	0.288774	0.0240645	0.137289	0.0114407	7.40037e-05	0.266413	0.000137044	0.493358	0.430371	30095.3	8.3598
		18999.5	5.27764	12	0.513465	0.0427887	295.822	24.6518	0.267671	0.0223059	0.15955	0.0132959	6.48611e-05	0.2335	54034.8	15.0097	0.000120113	0.432407			18999.5	5.27764	12	1.02748	0.0856235	294.76	24.5633	0.29564	0.0246367	0.139128	0.011594	7.39522e-05	0.266228	0.000136949	0.493015	0.430358	30523.1	8.47865
		19089.5	5.30265	12	0.519896	0.0433247	295.798	24.6498	0.271144	0.0225953	0.160481	0.0133734	6.4921e-05	0.233715	53984.9	14.9958	0.000120224	0.432807			19089.5	5.30265	12	1.04036	0.0866963	294.712	24.5593	0.302592	0.025216	0.14099	0.0117491	7.38976e-05	0.266031	0.000136847	0.492651	0.430344	30951	8.5975
		19179.6	5.32766	12	0.526408	0.0438673	295.774	24.6478	0.27466	0.0228884	0.161423	0.0134519	6.4921e-05	0.233715	53984.9	14.9958	0.000120224	0.432807			19179.6	5.32766	12	1.05339	0.0877826	294.663	24.5553	0.309631	0.0258026	0.142875	0.0119063	7.38976e-05	0.266031	0.000136847	0.492651	0.430344	30951	8.5975
		19269.6	5.35268	12	0.533001	0.0444168	295.749	24.6458	0.278221	0.0231851	0.162377	0.0135314	6.46816e-05	0.232854	54182	15.0505	0.000119781	0.431211			19269.6	5.35268	12	1.06659	0.0888824	294.614	24.5512	0.316758	0.0263965	0.144784	0.0120653	7.38399e-05	0.265824	0.00013674	0.492266	0.430329	31378.8	8.71634
		19359.7	5.37769	12	0.539677	0.0449731	295.724	24.6437	0.281826	0.0234855	0.163343	0.0136119	6.44345e-05	0.231964	54379	15.1053	0.000119323	0.429564			19359.7	5.37769	12	1.07995	0.089996	294.565	24.5471	0.323974	0.0269978	0.146717	0.0122264	7.37787e-05	0.265603	0.000136627	0.491858	0.430314	31806.7	8.83519
		19449.7	5.4027	12	0.546437	0.0455364	295.699	24.6416	0.285476	0.0237897	0.164321	0.0136934	6.44345e-05	0.231964	54379	15.1053	0.000119323	0.429564			19449.7	5.4027	12	1.09348	0.0911234	294.515	24.5429	0.33128	0.0276067	0.148674	0.0123895	7.3714e-05	0.26537	0.000136507	0.491427	0.430297	32234.5	8.95404
		19539.8	5.42771	12	0.553281	0.0461067	295.674	24.6395	0.289172	0.0240976	0.165311	0.0137759	6.41787e-05	0.231043	54576	15.16	0.000118849	0.427858			19539.8	5.42771	12	1.10718	0.092265	294.464	24.5386	0.338677	0.0282231	0.150655	0.0125546	7.36455e-05	0.265124	0.00013638	0.49097	0.43028	32662.4	9.07289
		19629.8	5.45273	12	0.56021	0.0466842	295.648	24.6374	0.292913	0.0244095	0.166314	0.0138595	6.41787e-05	0.231043	54576	15.16	0.000118849	0.427858			19629.8	5.45273	12	1.12105	0.0934208	294.412	24.5344	0.346167	0.0288473	0.152662	0.0127218	7.36455e-05	0.265124	0.00013638	0.49097	0.43028	32662.4	9.07289
		19719.9	5.47774	12	0.567226	0.0472689	295.622	24.6352	0.296702	0.0247252	0.167329	0.0139441	6.42335e-05	0.23124	54534.5	15.1485	0.000118951	0.428223			19719.9	5.47774	12	1.13509	0.0945911	294.36	24.53	0.35375	0.0294792	0.154693	0.0128911	7.3573e-05	0.264863	0.000136246	0.490486	0.430261	33090.2	9.19173
		19809.9	5.50275	12	0.57433	0.0478609	295.596	24.633	0.300538	0.0250449	0.168357	0.0140297	6.42335e-05	0.23124	54534.5	15.1485	0.000118951	0.428223			19809.9	5.50275	12	1.14931	0.095776	294.307	24.5256	0.361428	0.030119	0.15675	0.0130625	7.34963e-05	0.264587	0.000136104	0.489975	0.430241	33518.1	9.31058
		19899.9	5.52776	12	0.581523	0.0484603	295.569	24.6308	0.304422	0.0253685	0.169397	0.0141164	6.40263e-05	0.230495	54689.9	15.1916	0.000118567	0.426842			19899.9	5.52776	12	1.16371	0.0969757	294.254	24.5212	0.369202	0.0307669	0.158833	0.0132361	7.34151e-05	0.264294	0.000135954	0.489434	0.430221	33945.9	9.42943
		19990	5.55278	12	0.588806	0.0490671	295.542	24.6285	0.308355	0.0256963	0.170451	0.0142043	6.38121e-05	0.229723	54845.4	15.2348	0.000118171	0.425414			19990	5.55278	12	1.17828	0.0981903	294.2	24.5166	0.377073	0.0314228	0.160942	0.0134118	7.33293e-05	0.263985	0.000135795	0.488862	0.430198	34373.8	9.54827
		20080	5.57779	12	0.59618	0.0496816	295.515	24.6262	0.312337	0.0260281	0.171518	0.0142932	6.35898e-05	0.228923	55000.9	15.278	0.000117759	0.423932			20080	5.57779	12	1.19304	0.0994202	294.145	24.5121	0.385043	0.0320869	0.163077	0.0135898	7.32374e-05	0.263655	0.000135625	0.488249	0.430175	34806.7	9.66853
		20170.1	5.6028	12	0.603646	0.0503038	295.487	24.6239	0.316369	0.0263641	0.172599	0.0143832	6.35905e-05	0.228926	55000.9	15.278	0.00011776	0.423937			20170.1	5.6028	12	1.20798	0.100665	294.089	24.5075	0.393112	0.0327593	0.165239	0.0137699	7.32374e-05	0.263655	0.000135625	0.488249	0.430175	34806.7	9.66853
		20260.1	5.62781	12	0.611205	0.0509337	295.459	24.6216	0.320451	0.0267042	0.173692	0.0144744	6.37569e-05	0.229525	54884.5	15.2457	0.000118068	0.425046			20260.1	5.62781	12	1.22311	0.101926	294.033	24.5028	0.401281	0.0334401	0.167428	0.0139523	7.31402e-05	0.263305	0.000135445	0.487601	0.430149	35239.7	9.78879
		20350.2	5.65283	12	0.618859	0.0515716	295.43	24.6192	0.324584	0.0270486	0.1748	0.0145667	6.37569e-05	0.229525	54884.5	15.2457	0.000118068	0.425046			20350.2	5.65283	12	1.23843	0.103203	293.976	24.498	0.409553	0.0341294	0.169645	0.014137	7.30374e-05	0.262935	0.000135254	0.486916	0.430123	35672.6	9.90905
		20440.2	5.67784	12	0.626608	0.0522174	295.402	24.6168	0.328769	0.0273974	0.175922	0.0146601	6.37012e-05	0.229324	54923.7	15.2566	0.000117965	0.424675			20440.2	5.67784	12	1.25394	0.104495	293.919	24.4932	0.417928	0.0348273	0.171889	0.0143241	7.29287e-05	0.262543	0.000135053	0.486191	0.430094	36105.5	10.0293
		20530.3	5.70285	12	0.634455	0.0528712	295.373	24.6144	0.333006	0.0277505	0.177057	0.0147548	6.3645e-05	0.229122	54962.8	15.2675	0.000117861	0.4243			20530.3	5.70285	12	1.26964	0.105804	293.861	24.4884	0.426407	0.035534	0.174161	0.0145134	7.28138e-05	0.26213	0.00013484	0.485425	0.430064	36538.4	10.1496
		20620.3	5.72786	12	0.6424	0.0535333	295.343	24.6119	0.337296	0.028108	0.178207	0.0148506	6.35881e-05	0.228917	55002	15.2783	0.000117756	0.423921			20620.3	5.72786	12	1.28554	0.107129	293.802	24.4835	0.434993	0.0362494	0.176462	0.0147052	7.26923e-05	0.261692	0.000134615	0.484615	0.430033	36971.4	10.2698
		20710.4	5.75288	12	0.650443	0.0542036	295.313	24.6094	0.341639	0.02847	0.179371	0.0149476	6.35883e-05	0.228918	55002	15.2783	0.000117756	0.423923			20710.4	5.75288	12	1.30164	0.10847	293.742	24.4785	0.443685	0.0369738	0.178791	0.0148993	7.25639e-05	0.26123	0.000134378	0.483759	0.429999	37404.3	10.3901
		20800.4	5.77789	12	0.658588	0.0548823	295.283	24.6069	0.346037	0.0288365	0.18055	0.0150458	6.36272e-05	0.229058	54975.1	15.2709	0.000117828	0.424182			20800.4	5.77789	12	1.31794	0.109828	293.681	24.4734	0.452486	0.0377072	0.18115	0.0150959	7.24178e-05	0.260704	0.000134107	0.482785	0.42996	37869.8	10.5194
		20890.4	5.8029	12	0.666834	0.0555695	295.252	24.6044	0.35049	0.0292075	0.181743	0.0151453	6.36272e-05	0.229058	54975.1	15.2709	0.000117828	0.424182			20890.4	5.8029	12	1.33444	0.111203	293.62	24.4683	0.461397	0.0384498	0.183539	0.0152949	7.24178e-05	0.260704	0.000134107	0.482785	0.42996	37869.8	10.5194
		20980.5	5.82791	12	0.675184	0.0562653	295.221	24.6018	0.354999	0.0295833	0.182951	0.015246	6.36094e-05	0.228994	54987.4	15.2743	0.000117795	0.424063			20980.5	5.82791	12	1.35115	0.112596	293.558	24.4632	0.470419	0.0392016	0.185957	0.0154964	7.22628e-05	0.260146	0.00013382	0.481752	0.429919	38335.2	10.6487
		21070.5	5.85293	12	0.683637	0.0569698	295.19	24.5992	0.359564	0.0299637	0.184175	0.0153479	6.36094e-05	0.228994	54987.4	15.2743	0.000117795	0.424063			21070.5	5.85293	12	1.36806	0.114005	293.495	24.4579	0.479554	0.0399628	0.188405	0.0157004	7.20986e-05	0.259555	0.000133516	0.480657	0.429876	38800.6	10.778
		21160.6	5.87794	12	0.692197	0.0576831	295.158	24.5965	0.364186	0.0303489	0.185414	0.0154512	6.36188e-05	0.229028	54980.9	15.2725	0.000117813	0.424126			21160.6	5.87794	12	1.38519	0.115433	293.432	24.4526	0.488803	0.0407336	0.190884	0.015907	7.20986e-05	0.259555	0.000133516	0.480657	0.429876	38800.6	10.778
		21250.6	5.90295	12	0.700863	0.0584053	295.126	24.5938	0.368866	0.0307388	0.186668	0.0155557	6.36188e-05	0.229028	54980.9	15.2725	0.000117813	0.424126			21250.6	5.90295	12	1.40253	0.116878	293.367	24.4473	0.498167	0.0415139	0.193395	0.0161162	7.19245e-05	0.258928	0.000133194	0.479497	0.429829	39266.1	10.9072
		21340.7	5.92796	12	0.709638	0.0591365	295.093	24.5911	0.373604	0.0311337	0.187938	0.0156615	6.36104e-05	0.228997	54986.7	15.2741	0.000117797	0.42407			21340.7	5.92796	12	1.42009	0.118341	293.302	24.4418	0.507647	0.042304	0.195936	0.016328	7.19245e-05	0.258928	0.000133194	0.479497	0.429829	39266.1	10.9072
		21430.7	5.95298	12	0.718522	0.0598768	295.06	24.5884	0.378402	0.0315335	0.189224	0.0157687	6.36104e-05	0.228997	54986.7	15.2741	0.000117797	0.42407			21430.7	5.95298	12	1.43786	0.119822	293.236	24.4363	0.517247	0.0431039	0.19851	0.0165425	7.17402e-05	0.258265	0.000132852	0.478268	0.42978	39731.5	11.0365
		21520.8	5.97799	12	0.727518	0.0606265	295.027	24.5856	0.383259	0.0319383	0.190526	0.0158772	6.36142e-05	0.229011	54984.1	15.2733	0.000117804	0.424095			21520.8	5.97799	12	1.45586	0.121322	293.169	24.4308	0.526965	0.0439138	0.201115	0.0167596	7.17402e-05	0.258265	0.000132852	0.478268	0.42978	39731.5	11.0365
		21610.8	6.003	12	0.736625	0.0613855	294.993	24.5828	0.388178	0.0323481	0.191845	0.0159871	6.36142e-05	0.229011	54984.1	15.2733	0.000117804	0.424095			21610.8	6.003	12	1.47408	0.12284	293.102	24.4251	0.536805	0.0447338	0.203753	0.0169794	7.1545e-05	0.257562	0.000132491	0.476966	0.429727	40197	11.1658
		21700.9	6.02801	12	0.745847	0.0621539	294.959	24.5799	0.393157	0.0327631	0.19318	0.0160983	6.36165e-05	0.229019	54982.5	15.2729	0.000117809	0.424111			21700.9	6.02801	12	1.49253	0.124378	293.033	24.4194	0.546768	0.045564	0.206425	0.0172021	7.1545e-05	0.257562	0.000132491	0.476966	0.429727	40197	11.1658
		21790.9	6.05303	12	0.755184	0.062932	294.924	24.577	0.398199	0.0331833	0.194531	0.0162109	6.36165e-05	0.229019	54982.5	15.2729	0.000117809	0.424111			21790.9	6.05303	12	1.51121	0.125934	292.964	24.4136	0.556855	0.0464046	0.209129	0.0174274	7.13384e-05	0.256818	0.000132108	0.475589	0.429671	40662.4	11.2951
		21880.9	6.07804	12	0.764637	0.0637198	294.889	24.5741	0.403304	0.0336087	0.1959	0.016325	6.36142e-05	0.229011	54984.1	15.2733	0.000117804	0.424095			21880.9	6.07804	12	1.53013	0.127511	292.893	24.4078	0.567068	0.0472557	0.211868	0.0176557	7.13384e-05	0.256818	0.000132108	0.475589	0.429671	40662.4	11.2951
		21971	6.10305	12	0.774209	0.0645174	294.854	24.5711	0.408473	0.0340394	0.197285	0.0164404	6.36119e-05	0.229003	54985.6	15.2738	0.0001178	0.42408			21971	6.10305	12	1.54927	0.129106	292.822	24.4019	0.577408	0.0481173	0.214641	0.0178867	7.11198e-05	0.256031	0.000131703	0.474132	0.429611	41127.9	11.4244
		22061	6.12806	12	0.7839	0.065325	294.818	24.5681	0.413706	0.0344755	0.198688	0.0165574	6.36123e-05	0.229004	54985.4	15.2737	0.000117801	0.424083			22061	6.12806	12	1.56866	0.130722	292.75	24.3959	0.587877	0.0489898	0.217448	0.0181207	7.11198e-05	0.256031	0.000131703	0.474132	0.429611	41127.9	11.4244
		22151.1	6.15308	12	0.793713	0.0661427	294.781	24.5651	0.419005	0.0349171	0.200109	0.0166757	6.36123e-05	0.229004	54985.4	15.2737	0.000117801	0.424083			22151.1	6.15308	12	1.58829	0.132358	292.678	24.3898	0.598477	0.0498731	0.220291	0.0183576	7.08887e-05	0.255199	0.000131275	0.472591	0.429548	41593.3	11.5537
		22241.1	6.17809	12	0.803648	0.0669706	294.744	24.562	0.42437	0.0353641	0.201547	0.0167956	6.36104e-05	0.228997	54986.7	15.2741	0.000117797	0.42407			22241.1	6.17809	12	1.60816	0.134014	292.604	24.3836	0.609208	0.0507674	0.223169	0.0185974	7.08887e-05	0.255199	0.000131275	0.472591	0.429548	41593.3	11.5537
		22331.2	6.2031	12	0.813707	0.0678089	294.707	24.5589	0.429802	0.0358168	0.203003	0.016917	6.36085e-05	0.228991	54988	15.2744	0.000117794	0.424057			22331.2	6.2031	12	1.62828	0.13569	292.529	24.3774	0.620074	0.0516728	0.226083	0.0188403	7.06444e-05	0.25432	0.000130823	0.470963	0.42948	42058.7	11.683
		22421.2	6.22811	12	0.823891	0.0686576	294.669	24.5558	0.435301	0.0362751	0.204478	0.0170398	6.36066e-05	0.228984	54989.3	15.2748	0.00011779	0.424044			22421.2	6.22811	12	1.64866	0.137388	292.453	24.3711	0.631075	0.0525895	0.229034	0.0190862	7.06444e-05	0.25432	0.000130823	0.470963	0.42948	42058.7	11.683
		22511.3	6.25313	12	0.834203	0.0695169	294.631	24.5526	0.44087	0.0367391	0.205971	0.0171643	6.36047e-05	0.228977	54990.7	15.2752	0.000117787	0.424032			22511.3	6.25313	12	1.66928	0.139107	292.377	24.3647	0.642212	0.0535177	0.232022	0.0193351	7.03863e-05	0.253391	0.000130345	0.469242	0.429408	42524.2	11.8123
		22601.3	6.27814	12	0.844644	0.070387	294.592	24.5494	0.446508	0.037209	0.207483	0.0172902	6.36027e-05	0.22897	54992	15.2755	0.000117783	0.424019			22601.3	6.27814	12	1.69016	0.140847	292.299	24.3583	0.653489	0.0544574	0.235047	0.0195872	7.03863e-05	0.253391	0.000130345	0.469242	0.429408	42524.2	11.8123
		22691.3	6.30315	12	0.855215	0.0712679	294.553	24.5461	0.452216	0.0376847	0.209013	0.0174178	6.35965e-05	0.228947	54996.3	15.2767	0.000117771	0.423977			22691.3	6.30315	12	1.71131	0.142609	292.221	24.3517	0.664906	0.0554088	0.238109	0.0198424	7.01138e-05	0.25241	0.00012984	0.467425	0.429332	42989.6	11.9416
		22781.4	6.32816	12	0.865918	0.0721598	294.513	24.5428	0.457996	0.0381663	0.210563	0.0175469	6.35965e-05	0.228947	54996.3	15.2767	0.000117771	0.423977			22781.4	6.32816	12	1.73271	0.144393	292.141	24.3451	0.676465	0.0563721	0.24121	0.0201009	7.01138e-05	0.25241	0.00012984	0.467425	0.429332	42989.6	11.9416
		22871.4	6.35318	12	0.876755	0.0730629	294.473	24.5394	0.463848	0.038654	0.212132	0.0176777	6.35902e-05	0.228925	55000.6	15.2779	0.00011776	0.423936			22871.4	6.35318	12	1.75439	0.146199	292.061	24.3384	0.688169	0.0573474	0.24435	0.0203625	6.98262e-05	0.251374	0.000129308	0.465508	0.429251	43455.1	12.0709
		22961.5	6.37819	12	0.887727	0.0739772	294.432	24.536	0.469773	0.0391477	0.213721	0.0178101	6.3584e-05	0.228902	55004.9	15.2791	0.000117748	0.423894			22961.5	6.37819	12	1.77633	0.148027	291.979	24.3316	0.700018	0.0583348	0.24753	0.0206275	6.98262e-05	0.251374	0.000129308	0.465508	0.429251	43455.1	12.0709
		23051.5	6.4032	12	0.898836	0.074903	294.391	24.5326	0.475771	0.0396476	0.21533	0.0179442	6.35777e-05	0.22888	55009.2	15.2803	0.000117737	0.423853			23051.5	6.4032	12	1.79855	0.149879	291.897	24.3247	0.712014	0.0593345	0.250749	0.0208957	6.95228e-05	0.250282	0.000128746	0.463485	0.429164	43920.5	12.2001
		23141.6	6.42821	12	0.910084	0.0758403	294.349	24.5291	0.481845	0.0401538	0.216959	0.0180799	6.35715e-05	0.228857	55013.6	15.2815	0.000117725	0.423811			23141.6	6.42821	12	1.82104	0.151753	291.813	24.3178	0.72416	0.0603467	0.254008	0.0211673	6.95228e-05	0.250282	0.000128746	0.463485	0.429164	43920.5	12.2001
		23231.6	6.45323	12	0.921472	0.0767893	294.307	24.5256	0.487995	0.0406662	0.218608	0.0182173	6.35516e-05	0.228786	55027.3	15.2854	0.000117689	0.423679			23231.6	6.45323	12	1.84381	0.153651	291.729	24.3107	0.736458	0.0613715	0.257308	0.0214423	6.92028e-05	0.24913	0.000128153	0.461352	0.429073	44386	12.3294
		23321.7	6.47824	12	0.933003	0.0777502	294.264	24.522	0.494221	0.0411851	0.220278	0.0183565	6.35516e-05	0.228786	55027.3	15.2854	0.000117689	0.423679			23321.7	6.47824	12	1.86687	0.155572	291.643	24.3036	0.748908	0.062409	0.260649	0.0217207	6.92028e-05	0.24913	0.000128153	0.461352	0.429073	44386	12.3294
		23411.7	6.50325	12	0.944677	0.0787231	294.221	24.5184	0.500526	0.0417105	0.221968	0.0184974	6.35318e-05	0.228715	55041	15.2892	0.000117652	0.423547			23411.7	6.50325	12	1.89021	0.157517	291.557	24.2964	0.761513	0.0634594	0.264032	0.0220027	6.92598e-05	0.249335	0.000128259	0.461732	0.429089	44304.8	12.3069
		23501.8	6.52826	12	0.956497	0.0797081	294.177	24.5147	0.506908	0.0422424	0.22368	0.01864	6.3512e-05	0.228643	55054.7	15.293	0.000117615	0.423416			23501.8	6.52826	12	1.91384	0.159487	291.469	24.2891	0.774275	0.0645229	0.267457	0.0222881	6.92598e-05	0.249335	0.000128259	0.461732	0.429089	44304.8	12.3069
		23591.8	6.55328	12	0.968465	0.0807054	294.132	24.511	0.513371	0.0427809	0.225414	0.0187845	6.34923e-05	0.228572	55068.5	15.2968	0.000117579	0.423284			23591.8	6.55328	12	1.93777	0.161481	291.38	24.2817	0.787196	0.0655997	0.270925	0.0225771	6.89852e-05	0.248347	0.00012775	0.459901	0.42901	44689.2	12.4137
		23681.8	6.57829	12	0.980582	0.0817151	294.087	24.5073	0.519914	0.0433262	0.227169	0.0189307	6.34481e-05	0.228413	55099.3	15.3054	0.000117497	0.42299			23681.8	6.57829	12	1.962	0.1635	291.29	24.2742	0.800278	0.0666898	0.274437	0.0228697	6.86985e-05	0.247315	0.000127219	0.45799	0.428926	45073.5	12.5204
		23771.9	6.6033	12	0.99285	0.0827375	294.042	24.5035	0.526539	0.0438783	0.228946	0.0190788	6.34481e-05	0.228413	55099.3	15.3054	0.000117497	0.42299			23771.9	6.6033	12	1.98652	0.165544	291.199	24.2666	0.813522	0.0677935	0.277992	0.023166	6.83992e-05	0.246237	0.000126665	0.455994	0.428838	45457.8	12.6272
		23861.9	6.62831	12	1.00527	0.0837726	293.996	24.4997	0.533247	0.0444372	0.230745	0.0192287	6.3404e-05	0.228254	55130.1	15.3139	0.000117416	0.422696			23861.9	6.62831	12	2.01135	0.167613	291.107	24.2589	0.826932	0.068911	0.281592	0.023466	6.83992e-05	0.246237	0.000126665	0.455994	0.428838	45457.8	12.6272
		23952	6.65333	12	1.01785	0.0848207	293.949	24.4958	0.540038	0.0450032	0.232566	0.0193805	6.336e-05	0.228096	55160.8	15.3225	0.000117334	0.422403			23952	6.65333	12	2.0365	0.169708	291.013	24.2511	0.840508	0.0700423	0.285237	0.0237698	6.80868e-05	0.245112	0.000126087	0.453912	0.428746	45842.1	12.7339
		24042	6.67834	12	1.03058	0.0858818	293.902	24.4918	0.546914	0.0455762	0.234411	0.0195342	6.33161e-05	0.227938	55191.6	15.331	0.000117253	0.422111			24042	6.67834	12	2.06195	0.171829	290.919	24.2432	0.854252	0.0711877	0.288927	0.0240773	6.80868e-05	0.245112	0.000126087	0.453912	0.428746	45842.1	12.7339
		24132.1	6.70335	12	1.04347	0.0869561	293.854	24.4878	0.553876	0.0461563	0.236278	0.0196899	6.32723e-05	0.22778	55222.4	15.3396	0.000117172	0.421819			24132.1	6.70335	12	2.08772	0.173977	290.823	24.2353	0.868168	0.0723474	0.292664	0.0243887	6.77608e-05	0.243939	0.000125483	0.451738	0.428648	46226.4	12.8407
		24222.1	6.72836	12	1.05653	0.0880439	293.806	24.4838	0.560924	0.0467437	0.238169	0.0198475	6.31722e-05	0.22742	55293	15.3592	0.000116986	0.421151			24222.1	6.72836	12	2.11381	0.176151	290.726	24.2272	0.882257	0.0735214	0.296447	0.0247039	6.77608e-05	0.243939	0.000125483	0.451738	0.428648	46226.4	12.8407
		24312.2	6.75338	12	1.06974	0.0891452	293.756	24.4797	0.568061	0.0473384	0.240084	0.020007	6.31722e-05	0.22742	55293	15.3592	0.000116986	0.421151			24312.2	6.75338	12	2.14022	0.178352	290.628	24.219	0.896521	0.0747101	0.300278	0.0250231	6.74206e-05	0.242714	0.000124853	0.44947	0.428546	46610.7	12.9474
		24402.2	6.77839	12	1.08312	0.0902603	293.707	24.4756	0.575287	0.0479406	0.242023	0.0201685	6.30721e-05	0.227059	55363.5	15.3788	0.000116801	0.420484			24402.2	6.77839	12	2.16697	0.180581	290.529	24.2107	0.910962	0.0759135	0.304156	0.0253463	6.74206e-05	0.242714	0.000124853	0.44947	0.428546	46610.7	12.9474
		24492.2	6.8034	12	1.09667	0.0913893	293.656	24.4714	0.582603	0.0485502	0.243985	0.0203321	6.29718e-05	0.226698	55434.1	15.3984	0.000116615	0.419815			24492.2	6.8034	12	2.19404	0.182837	290.428	24.2024	0.925583	0.0771319	0.308083	0.0256736	6.70654e-05	0.241436	0.000124195	0.447103	0.428438	46995	13.0542
		24582.3	6.82841	12	1.11039	0.0925324	293.606	24.4671	0.59001	0.0491675	0.245973	0.0204977	6.2871e-05	0.226336	55504.6	15.418	0.000116429	0.419143			24582.3	6.82841	12	2.22145	0.185121	290.327	24.1939	0.940385	0.0783655	0.312059	0.0260049	6.70654e-05	0.241436	0.000124195	0.447103	0.428438	46995	13.0542
		24672.3	6.85343	12	1.12428	0.0936897	293.554	24.4628	0.597509	0.0497924	0.247985	0.0206654	6.27692e-05	0.225969	55575.2	15.4375	0.00011624	0.418465			24672.3	6.85343	12	2.24921	0.187434	290.223	24.1853	0.955372	0.0796143	0.316084	0.0263404	6.66946e-05	0.2401	0.000123508	0.44463	0.428323	47379.4	13.1609
		24762.4	6.87844	12	1.13834	0.0948614	293.502	24.4585	0.605102	0.0504252	0.250022	0.0208352	6.2666e-05	0.225598	55645.7	15.4571	0.000116049	0.417776			24762.4	6.87844	12	2.2773	0.189775	290.119	24.1766	0.970544	0.0808787	0.32016	0.02668	6.66946e-05	0.2401	0.000123508	0.44463	0.428323	47379.4	13.1609
		24852.4	6.90345	12	1.15257	0.0960478	293.449	24.4541	0.61279	0.0510658	0.252085	0.0210071	6.25607e-05	0.225219	55716.3	15.4767	0.000115854	0.417074			24852.4	6.90345	12	2.30575	0.192146	290.013	24.1678	0.985905	0.0821588	0.324287	0.0270239	6.67702e-05	0.240373	0.000123649	0.445135	0.428347	47302.3	13.1395
		24942.5	6.92846	12	1.16699	0.097249	293.395	24.4496	0.620573	0.0517145	0.254174	0.0211811	6.25796e-05	0.225286	55703.8	15.4733	0.000115889	0.4172			24942.5	6.92846	12	2.33455	0.194546	289.907	24.1589	1.00146	0.0834548	0.328465	0.0273721	6.67702e-05	0.240373	0.000123649	0.445135	0.428347	47302.3	13.1395
		25032.5	6.95348	12	1.18158	0.0984651	293.341	24.4451	0.628454	0.0523712	0.256288	0.0213574	6.25796e-05	0.225286	55703.8	15.4733	0.000115889	0.4172			25032.5	6.95348	12	2.36371	0.196976	289.798	24.1499	1.0172	0.0847669	0.332696	0.0277246	6.64645e-05	0.239272	0.000123082	0.443096	0.428252	47609.6	13.2249
		25122.6	6.97849	12	1.19636	0.0996964	293.286	24.4405	0.636433	0.0530361	0.25843	0.0215358	6.24912e-05	0.224968	55761.9	15.4894	0.000115725	0.416611			25122.6	6.97849	12	2.39323	0.199436	289.689	24.1407	1.03314	0.0860952	0.336979	0.0280816	6.64645e-05	0.239272	0.000123082	0.443096	0.428252	47609.6	13.2249
		25212.6	7.0035	12	1.21132	0.100943	293.231	24.4359	0.644511	0.0537093	0.260597	0.0217165	6.24006e-05	0.224642	55819.9	15.5055	0.000115557	0.416006			25212.6	7.0035	12	2.42311	0.201926	289.578	24.1315	1.04928	0.0874401	0.341316	0.028443	6.61475e-05	0.238131	0.000122495	0.440984	0.428153	47916.9	13.3102
		25302.7	7.02851	12	1.22646	0.102205	293.175	24.4312	0.65269	0.0543909	0.262793	0.0218994	6.23069e-05	0.224305	55878	15.5217	0.000115384	0.415382			25302.7	7.02851	12	2.45337	0.204447	289.465	24.1221	1.06562	0.0888016	0.345707	0.0288089	6.61475e-05	0.238131	0.000122495	0.440984	0.428153	47916.9	13.3102
		25392.7	7.05353	12	1.2418	0.103483	293.118	24.4265	0.660972	0.055081	0.265015	0.0220846	6.22095e-05	0.223954	55936.1	15.5378	0.000115203	0.414732			25392.7	7.05353	12	2.484	0.207	289.352	24.1126	1.08216	0.0901801	0.350153	0.0291794	6.58187e-05	0.236947	0.000121886	0.438791	0.428049	48224.2	13.3956
		25482.7	7.07854	12	1.25733	0.104777	293.06	24.4217	0.669356	0.0557797	0.267265	0.0222721	6.22298e-05	0.224027	55924.2	15.5345	0.000115241	0.414868			25482.7	7.07854	12	2.51501	0.209585	289.236	24.103	1.09891	0.0915757	0.354654	0.0295545	6.58187e-05	0.236947	0.000121886	0.438791	0.428049	48224.2	13.3956
		25572.8	7.10355	12	1.27305	0.106087	293.002	24.4168	0.677845	0.0564871	0.269544	0.022462	6.22298e-05	0.224027	55924.2	15.5345	0.000115241	0.414868			25572.8	7.10355	12	2.54641	0.212201	289.12	24.0933	1.11586	0.0929885	0.359211	0.0299343	6.58799e-05	0.237168	0.000122	0.439199	0.428068	48167.9	13.38
		25662.8	7.12856	12	1.28896	0.107413	292.942	24.4119	0.686439	0.0572033	0.271851	0.0226542	6.21498e-05	0.223739	55970.3	15.5473	0.000115093	0.414335			25662.8	7.12856	12	2.5782	0.21485	289.002	24.0835	1.13303	0.0944189	0.363826	0.0303188	6.58799e-05	0.237168	0.000122	0.439199	0.428068	48167.9	13.38
		25752.9	7.15358	12	1.30508	0.108756	292.883	24.4069	0.695141	0.0579284	0.274187	0.0228489	6.20665e-05	0.223439	56016.5	15.5601	0.000114939	0.413779			25752.9	7.15358	12	2.61038	0.217532	288.882	24.0735	1.15041	0.0958671	0.368498	0.0307082	6.56037e-05	0.236173	0.000121488	0.437358	0.427981	48418.8	13.4497
		25842.9	7.17859	12	1.32139	0.110116	292.822	24.4018	0.703951	0.0586626	0.276551	0.023046	6.19791e-05	0.223125	56062.7	15.573	0.000114777	0.413196			25842.9	7.17859	12	2.64296	0.220247	288.761	24.0634	1.168	0.0973332	0.373228	0.0311023	6.53184e-05	0.235146	0.00012096	0.435456	0.427889	48669.8	13.5194
		25933	7.2036	12	1.33791	0.111492	292.761	24.3967	0.712871	0.0594059	0.278946	0.0232455	6.18869e-05	0.222793	56108.9	15.5858	0.000114606	0.412581			25933	7.2036	12	2.67594	0.222995	288.639	24.0532	1.18581	0.0988175	0.378018	0.0315015	6.53184e-05	0.235146	0.00012096	0.435456	0.427889	48669.8	13.5194
		26023	7.22861	12	1.35463	0.112886	292.699	24.3916	0.721902	0.0601585	0.281371	0.0234475	6.19053e-05	0.222859	56099.8	15.5833	0.00011464	0.412704			26023	7.22861	12	2.70934	0.225778	288.515	24.0429	1.20384	0.10032	0.382867	0.0319056	6.50231e-05	0.234083	0.000120413	0.433487	0.427794	48920.8	13.5891
		26113.1	7.25363	12	1.37157	0.114297	292.636	24.3863	0.731046	0.0609205	0.283825	0.0236521	6.19053e-05	0.222859	56099.8	15.5833	0.00011464	0.412704			26113.1	7.25363	12	2.74314	0.228595	288.389	24.0324	1.2221	0.101841	0.387776	0.0323147	6.50231e-05	0.234083	0.000120413	0.433487	0.427794	48920.8	13.5891
		26203.1	7.27864	12	1.38871	0.115726	292.572	24.381	0.740303	0.0616919	0.286311	0.0238592	6.18279e-05	0.22258	56137	15.5936	0.000114497	0.412188			26203.1	7.27864	12	2.77737	0.231448	288.262	24.0218	1.24058	0.103382	0.392747	0.0327289	6.50817e-05	0.234294	0.000120522	0.433878	0.427813	48871.7	13.5755
		26293.1	7.30365	12	1.40607	0.117172	292.508	24.3756	0.749676	0.062473	0.288827	0.0240689	6.17462e-05	0.222286	56174.2	15.6039	0.000114346	0.411644			26293.1	7.30365	12	2.81202	0.234335	288.133	24.0111	1.25929	0.104941	0.39778	0.0331483	6.50817e-05	0.234294	0.000120522	0.433878	0.427813	48871.7	13.5755
		26383.2	7.32866	12	1.42364	0.118637	292.442	24.3702	0.759166	0.0632638	0.291375	0.0242813	6.16597e-05	0.221975	56211.3	15.6143	0.000114185	0.411067			26383.2	7.32866	12	2.8471	0.237258	288.003	24.0003	1.27823	0.106519	0.402876	0.033573	6.48379e-05	0.233416	0.00012007	0.432252	0.427733	49073.5	13.6315
		26473.2	7.35368	12	1.44143	0.120119	292.376	24.3647	0.768773	0.0640644	0.293955	0.0244963	6.15673e-05	0.221642	56248.5	15.6246	0.000114014	0.410451			26473.2	7.35368	12	2.88261	0.240218	287.871	23.9893	1.29741	0.108118	0.408035	0.0340029	6.45862e-05	0.23251	0.000119604	0.430575	0.427651	49275.4	13.6876
		26563.3	7.37869	12	1.45945	0.12162	292.309	24.3591	0.778501	0.0648751	0.296567	0.0247139	6.1585e-05	0.221706	56241.6	15.6227	0.000114047	0.410569			26563.3	7.37869	12	2.91857	0.243214	287.738	23.9781	1.31683	0.109736	0.413259	0.0344382	6.45862e-05	0.23251	0.000119604	0.430575	0.427651	49275.4	13.6876
		26653.3	7.4037	12	1.47768	0.12314	292.242	24.3535	0.788349	0.0656958	0.299212	0.0249343	6.1585e-05	0.221706	56241.6	15.6227	0.000114047	0.410569			26653.3	7.4037	12	2.95497	0.246247	287.603	23.9669	1.33648	0.111374	0.418547	0.0348789	6.43256e-05	0.231572	0.000119122	0.428837	0.427565	49477.3	13.7437
		26743.4	7.42871	12	1.49615	0.124679	292.173	24.3478	0.79832	0.0665267	0.30189	0.0251575	6.1506e-05	0.221421	56271.8	15.6311	0.000113901	0.410042			26743.4	7.42871	12	2.99182	0.249318	287.466	23.9555	1.35638	0.113032	0.423902	0.0353252	6.43256e-05	0.231572	0.000119122	0.428837	0.427565	49477.3	13.7437
		26833.4	7.45373	12	1.51484	0.126237	292.104	24.342	0.808416	0.067368	0.304601	0.0253834	6.1422e-05	0.221119	56302.1	15.6395	0.000113745	0.409482			26833.4	7.45373	12	3.02912	0.252427	287.327	23.9439	1.37653	0.114711	0.429324	0.035777	6.43811e-05	0.231772	0.000119224	0.429207	0.427583	49434.9	13.7319
		26923.5	7.47874	12	1.53377	0.127814	292.033	24.3361	0.818636	0.0682197	0.307346	0.0256122	6.13323e-05	0.220796	56332.3	15.6479	0.000113579	0.408884			26923.5	7.47874	12	3.06689	0.255574	287.187	23.9322	1.39692	0.11641	0.434813	0.0362344	6.43811e-05	0.231772	0.000119224	0.429207	0.427583	49434.9	13.7319
		27013.5	7.50375	12	1.55293	0.129411	291.962	24.3302	0.828985	0.0690821	0.310125	0.0258438	6.12361e-05	0.22045	56362.6	15.6563	0.000113401	0.408243			27013.5	7.50375	12	3.10512	0.25876	287.045	23.9204	1.41757	0.118131	0.44037	0.0366975	6.41697e-05	0.231011	0.000118833	0.427798	0.427513	49594.5	13.7762
		27103.6	7.52876	12	1.57234	0.131028	291.89	24.3242	0.839462	0.0699551	0.312939	0.0260783	6.12538e-05	0.220514	56357.2	15.6548	0.000113434	0.408361			27103.6	7.52876	12	3.14383	0.261986	286.901	23.9084	1.43847	0.119872	0.445997	0.0371664	6.39513e-05	0.230225	0.000118428	0.426342	0.42744	49754	13.8206
		27193.6	7.55378	12	1.59198	0.132665	291.817	24.3181	0.850069	0.0708391	0.315789	0.0263157	6.12538e-05	0.220514	56357.2	15.6548	0.000113434	0.408361			27193.6	7.55378	12	3.18302	0.265252	286.756	23.8963	1.45963	0.121636	0.451694	0.0376412	6.37248e-05	0.229409	0.000118009	0.424832	0.427364	49913.6	13.8649
		27283.6	7.57879	12	1.61187	0.134322	291.743	24.312	0.860808	0.071734	0.318674	0.0265561	6.11703e-05	0.220213	56382	15.6617	0.000113279	0.407804			27283.6	7.57879	12	3.22269	0.268558	286.608	23.884	1.48105	0.123421	0.457462	0.0381218	6.37248e-05	0.229409	0.000118009	0.424832	0.427364	49913.6	13.8649
		27373.7	7.6038	12	1.632	0.136	291.669	24.3057	0.871681	0.0726401	0.321594	0.0267995	6.10811e-05	0.219892	56406.8	15.6686	0.000113114	0.40721			27373.7	7.6038	12	3.26285	0.271904	286.459	23.8716	1.50274	0.125228	0.463302	0.0386085	6.37732e-05	0.229584	0.000118099	0.425155	0.42738	49880	13.8555
		27463.7	7.62881	12	1.65239	0.137699	291.593	24.2994	0.88269	0.0735575	0.324552	0.027046	6.09856e-05	0.219548	56431.7	15.6755	0.000112937	0.406573			27463.7	7.62881	12	3.30351	0.275293	286.308	23.859	1.5247	0.127058	0.469214	0.0391012	6.37732e-05	0.229584	0.000118099	0.425155	0.42738	49880	13.8555
		27553.8	7.65383	12	1.67303	0.139419	291.516	24.293	0.893835	0.0744862	0.327546	0.0272955	6.08828e-05	0.219178	56456.5	15.6824	0.000112747	0.405888			27553.8	7.65383	12	3.34467	0.278723	286.155	23.8463	1.54692	0.12891	0.475201	0.0396	6.35893e-05	0.228922	0.000117758	0.423929	0.427318	50005.9	13.8905
		27643.8	7.67884	12	1.69392	0.14116	291.439	24.2866	0.905119	0.0754266	0.330578	0.0275482	6.0901e-05	0.219244	56452.3	15.6812	0.00011278	0.406009			27643.8	7.67884	12	3.38634	0.282195	286	23.8334	1.56942	0.130785	0.481261	0.0401051	6.35913e-05	0.228929	0.000117762	0.423942	0.427319	50005.9	13.8905
		27733.9	7.70385	12	1.71508	0.142923	291.36	24.28	0.916543	0.0763786	0.333647	0.027804	6.0901e-05	0.219244	56452.3	15.6812	0.00011278	0.406009			27733.9	7.70385	12	3.42853	0.28571	285.844	23.8203	1.5922	0.132684	0.487398	0.0406165	6.37346e-05	0.229444	0.000118027	0.424897	0.427367	49906.8	13.863
		27823.9	7.72886	12	1.7365	0.144708	291.281	24.2734	0.928109	0.0773424	0.336755	0.028063	6.08108e-05	0.218919	56472.8	15.6869	0.000112613	0.405408			27823.9	7.72886	12	3.47123	0.289269	285.685	23.8071	1.61526	0.134605	0.493611	0.0411342	6.37346e-05	0.229444	0.000118027	0.424897	0.427367	49906.8	13.863
		27914	7.75388	12	1.75818	0.146515	291.2	24.2667	0.939819	0.0783183	0.339902	0.0283252	6.07144e-05	0.218572	56493.4	15.6926	0.000112435	0.404765			27914	7.75388	12	3.51446	0.292872	285.524	23.7937	1.63861	0.136551	0.499901	0.0416584	6.36956e-05	0.229304	0.000117955	0.424637	0.427354	49933.7	13.8705
		28004	7.77889	12	1.78014	0.148345	291.119	24.2599	0.951675	0.0793062	0.343088	0.0285907	6.06108e-05	0.218199	56514	15.6983	0.000112243	0.404075			28004	7.77889	12	3.55823	0.296519	285.362	23.7802	1.66224	0.13852	0.506269	0.0421891	6.36564e-05	0.229163	0.000117882	0.424376	0.427341	49960.5	13.8779
		28094	7.8039	12	1.80237	0.150197	291.036	24.253	0.963678	0.0803065	0.346314	0.0288595	6.04993e-05	0.217798	56534.6	15.7041	0.000112037	0.403332			28094	7.8039	12	3.60254	0.300211	285.197	23.7664	1.68617	0.140514	0.512717	0.0427264	6.36565e-05	0.229163	0.000117882	0.424377	0.427341	49960.5	13.8779
		28184.1	7.82891	12	1.82487	0.152073	290.952	24.246	0.97583	0.0813192	0.34958	0.0291317	6.03787e-05	0.217363	56555.2	15.7098	0.000111813	0.402528			28184.1	7.82891	12	3.64739	0.303949	285.031	23.7526	1.71039	0.142533	0.519245	0.0432704	6.36822e-05	0.229256	0.00011793	0.424548	0.42735	49942.8	13.873
		28274.1	7.85393	12	1.84766	0.153971	290.868	24.239	0.988134	0.0823445	0.352887	0.0294073	6.0404e-05	0.217455	56551	15.7086	0.00011186	0.402696			28274.1	7.85393	12	3.6928	0.307733	284.862	23.7385	1.73491	0.144576	0.525855	0.0438212	6.36822e-05	0.229256	0.00011793	0.424548	0.42735	49942.8	13.873
		28364.2	7.87894	12	1.87072	0.155894	290.782	24.2318	1.00059	0.0833825	0.356235	0.0296863	6.0404e-05	0.217455	56551	15.7086	0.00011186	0.402696			28364.2	7.87894	12	3.73876	0.311564	284.691	23.7243	1.75973	0.146644	0.532546	0.0443789	6.36689e-05	0.229208	0.000117905	0.424459	0.427345	49952	13.8756
		28454.2	7.90395	12	1.89408	0.15784	290.695	24.2246	1.0132	0.0844334	0.359625	0.0299688	6.03024e-05	0.217089	56567.4	15.7132	0.000111672	0.402019			28454.2	7.90395	12	3.7853	0.315442	284.518	23.7099	1.78486	0.148738	0.539321	0.0449434	6.36689e-05	0.229208	0.000117905	0.424459	0.427345	49952	13.8756
		28544.3	7.92896	12	1.91772	0.15981	290.608	24.2173	1.02597	0.0854974	0.363057	0.0302548	6.01936e-05	0.216697	56583.8	15.7177	0.00011147	0.401293			28544.3	7.92896	12	3.83241	0.319367	284.343	23.6953	1.8103	0.150858	0.546181	0.045515	6.36761e-05	0.229234	0.000117919	0.424508	0.427348	49947	13.8742
		28634.3	7.95398	12	1.94166	0.161805	290.519	24.2099	1.0389	0.0865746	0.366533	0.0305444	6.00768e-05	0.216277	56600.1	15.7223	0.000111254	0.400515			28634.3	7.95398	12	3.88009	0.323341	284.166	23.6805	1.83605	0.153004	0.553125	0.0460938	6.36761e-05	0.229234	0.000117919	0.424508	0.427348	49947	13.8742
		28724.4	7.97899	12	1.96589	0.163824	290.429	24.2024	1.05198	0.0876652	0.370051	0.0308376	5.99511e-05	0.215824	56616.5	15.7268	0.000111021	0.399677			28724.4	7.97899	12	3.92837	0.327364	283.987	23.6656	1.86212	0.155177	0.560156	0.0466797	6.36792e-05	0.229245	0.000117924	0.424528	0.427349	49944.9	13.8736
		28814.4	8.004	12	1.99043	0.165869	290.338	24.1948	1.06523	0.0887693	0.373614	0.0311345	5.98153e-05	0.215335	56632.9	15.7314	0.00011077	0.398772			28814.4	8.004	12	3.97724	0.331437	283.805	23.6505	1.88851	0.157376	0.567275	0.0472729	6.36792e-05	0.229245	0.000117924	0.424528	0.427349	49944.9	13.8736
		28904.5	8.02901	12	2.01527	0.167939	290.245	24.1871	1.07865	0.0898872	0.37722	0.031435	5.98431e-05	0.215435	56629.7	15.7305	0.000110821	0.398957			28904.5	8.02901	12	4.02672	0.33556	283.622	23.6351	1.91523	0.159602	0.574482	0.0478735	6.36807e-05	0.229251	0.000117927	0.424538	0.427349	49943.9	13.8733
		28994.5	8.05403	12	2.04042	0.170035	290.152	24.1793	1.09223	0.0910189	0.380872	0.0317394	5.98431e-05	0.215435	56629.7	15.7305	0.000110821	0.398957			28994.5	8.05403	12	4.0768	0.339733	283.436	23.6196	1.94227	0.161856	0.581779	0.0484815	6.36807e-05	0.229251	0.000117927	0.424538	0.427349	49943.9	13.8733
		29084.5	8.07904	12	2.06588	0.172157	290.057	24.1715	1.10598	0.0921647	0.38457	0.0320475	5.97278e-05	0.21502	56642.8	15.7341	0.000110608	0.398189			29084.5	8.07904	12	4.1275	0.343958	283.247	23.6039	1.96965	0.164137	0.589166	0.0490972	6.36792e-05	0.229245	0.000117924	0.424528	0.427349	49944.9	13.8736
		29174.6	8.10405	12	2.09166	0.174305	289.962	24.1635	1.1199	0.0933247	0.388313	0.0323595	5.96047e-05	0.214577	56656	15.7378	0.00011038	0.397368			29174.6	8.10405	12	4.17882	0.348235	283.057	23.5881	1.99736	0.166447	0.596645	0.0497204	6.36777e-05	0.22924	0.000117922	0.424518	0.427348	49946	13.8739
		29264.6	8.12906	12	2.11776	0.17648	289.865	24.1554	1.13399	0.0944991	0.392104	0.0326753	5.94728e-05	0.214102	56669.1	15.7414	0.000110136	0.396489			29264.6	8.12906	12	4.23078	0.352565	282.864	23.572	2.02542	0.168785	0.604218	0.0503515	6.36761e-05	0.229234	0.000117919	0.424508	0.427348	49947	13.8742
		29354.7	8.15408	12	2.14418	0.178682	289.767	24.1472	1.14826	0.095688	0.395941	0.0329951	5.93311e-05	0.213592	56682.3	15.7451	0.000109873	0.395544			29354.7	8.15408	12	4.28337	0.356947	282.668	23.5557	2.05382	0.171152	0.611884	0.0509903	6.36746e-05	0.229229	0.000117916	0.424497	0.427347	49948.1	13.8745
		29444.7	8.17909	12	2.17093	0.180911	289.667	24.1389	1.1627	0.0968918	0.399827	0.0333189	5.91784e-05	0.213042	56695.4	15.7487	0.000109591	0.394526			29444.7	8.17909	12	4.33661	0.361384	282.47	23.5392	2.08257	0.173547	0.619646	0.0516372	6.36731e-05	0.229223	0.000117913	0.424487	0.427347	49949.1	13.8747
		29534.8	8.2041	12	2.19801	0.183167	289.567	24.1306	1.17733	0.0981104	0.403761	0.0336467	5.92081e-05	0.213149	56692.9	15.748	0.000109646	0.394724			29534.8	8.2041	12	4.39051	0.365875	282.27	23.5225	2.11167	0.175973	0.627504	0.052292	6.36716e-05	0.229218	0.00011791	0.424477	0.427346	49950.1	13.875
		29624.8	8.22911	12	2.22543	0.185452	289.465	24.1221	1.19213	0.0993442	0.407744	0.0339787	5.92081e-05	0.213149	56692.9	15.748	0.000109646	0.394724			29624.8	8.22911	12	4.44506	0.370422	282.068	23.5056	2.14113	0.178428	0.63546	0.052955	6.36694e-05	0.22921	0.000117906	0.424462	0.427345	49951.7	13.8755
		29714.9	8.25413	12	2.25319	0.187765	289.362	24.1135	1.20712	0.100593	0.411777	0.0343147	5.90771e-05	0.212678	56703.6	15.751	0.000109403	0.393851			29714.9	8.25413	12	4.50029	0.375024	281.862	23.4885	2.17096	0.180913	0.643515	0.0536262	6.36694e-05	0.22921	0.000117906	0.424462	0.427345	49951.7	13.8755
		29804.9	8.27914	12	2.28129	0.190107	289.257	24.1048	1.2223	0.101858	0.41586	0.034655	5.89374e-05	0.212175	56714.3	15.754	0.000109144	0.39292			29804.9	8.27914	12	4.5562	0.379683	281.655	23.4712	2.20115	0.183429	0.65167	0.0543058	6.36672e-05	0.229202	0.000117902	0.424448	0.427345	49953.2	13.8759
		29894.9	8.30415	12	2.30974	0.192478	289.152	24.096	1.23766	0.103138	0.419994	0.0349995	5.87881e-05	0.211637	56725	15.7569	0.000108868	0.391924			29894.9	8.30415	12	4.61279	0.3844	281.444	23.4537	2.23171	0.185976	0.659926	0.0549938	6.3665e-05	0.229194	0.000117898	0.424433	0.427344	49954.7	13.8763
		29985	8.32916	12	2.33854	0.194878	289.045	24.0871	1.25321	0.104434	0.424179	0.0353482	5.86281e-05	0.211061	56735.6	15.7599	0.000108572	0.390858			29985	8.32916	12	4.67008	0.389174	281.232	23.436	2.26265	0.188554	0.668284	0.0556904	6.36628e-05	0.229186	0.000117894	0.424418	0.427343	49956.2	13.8767
		30075	8.35418	12	2.3677	0.197308	288.937	24.078	1.26896	0.105747	0.428417	0.0357014	5.84562e-05	0.210442	56746.3	15.7629	0.000108253	0.389712			30075	8.35418	12	4.72808	0.394006	281.016	23.418	2.29396	0.191163	0.676747	0.0563956	6.36606e-05	0.229178	0.00011789	0.424404	0.427342	49957.7	13.8771
		30165.1	8.37919	12	2.39722	0.199769	288.827	24.0689	1.2849	0.107075	0.432707	0.0360589	5.84879e-05	0.210557	56744.4	15.7623	0.000108312	0.389923			30165.1	8.37919	12	4.78678	0.398898	280.798	23.3998	2.32566	0.193805	0.685314	0.0571095	6.36583e-05	0.22917	0.000117886	0.424389	0.427342	49959.2	13.8776
		30255.1	8.4042	12	2.42711	0.202259	288.716	24.0597	1.30104	0.10842	0.437051	0.0364209	5.84879e-05	0.210557	56744.4	15.7623	0.000108312	0.389923			30255.1	8.4042	12	4.8462	0.40385	280.577	23.3814	2.35775	0.196479	0.693988	0.0578324	6.36478e-05	0.229132	0.000117866	0.424319	0.427338	49966.5	13.8796
		30345.2	8.42921	12	2.45737	0.204781	288.603	24.0503	1.31738	0.109782	0.441449	0.0367874	5.83391e-05	0.210021	56753.2	15.7648	0.000108036	0.388931			30345.2	8.42921	12	4.90636	0.408863	280.354	23.3628	2.39023	0.199186	0.70277	0.0585642	6.36478e-05	0.229132	0.000117866	0.424319	0.427338	49966.5	13.8796
		30435.2	8.45423	12	2.488	0.207334	288.49	24.0408	1.33392	0.11116	0.445902	0.0371585	5.81807e-05	0.20945	56761.9	15.7672	0.000107743	0.387875			30435.2	8.45423	12	4.96725	0.413937	280.127	23.344	2.42311	0.201926	0.711661	0.059305	6.36373e-05	0.229094	0.000117847	0.424249	0.427335	49973.7	13.8816
		30525.3	8.47924	12	2.51902	0.209918	288.375	24.0312	1.35067	0.112556	0.450411	0.0375342	5.80117e-05	0.208842	56770.7	15.7696	0.00010743	0.386749			30525.3	8.47924	12	5.02889	0.419074	279.898	23.3249	2.4564	0.2047	0.720661	0.0600551	6.36268e-05	0.229056	0.000117827	0.424178	0.427331	49980.9	13.8836
		30615.3	8.50425	12	2.55041	0.212534	288.258	24.0215	1.36762	0.113969	0.454976	0.0379146	5.78313e-05	0.208193	56779.5	15.7721	0.000107096	0.385546			30615.3	8.50425	12	5.09128	0.424273	279.667	23.3056	2.49009	0.207508	0.729774	0.0608145	6.36162e-05	0.229018	0.000117808	0.424108	0.427327	49988.2	13.8856
		30705.4	8.52926	12	2.5822	0.215183	288.14	24.0117	1.38479	0.115399	0.459597	0.0382998	5.7638e-05	0.207497	56788.2	15.7745	0.000106738	0.384258			30705.4	8.52926	12	5.15444	0.429536	279.432	23.286	2.5242	0.21035	0.739	0.0615833	6.36057e-05	0.228981	0.000117788	0.424038	0.427324	49995.4	13.8876
		30795.4	8.55428	12	2.61438	0.217865	288.02	24.0017	1.40216	0.116847	0.464276	0.0386897	5.76719e-05	0.207619	56786.7	15.7741	0.000106801	0.384484			30795.4	8.55428	12	5.21837	0.434864	279.194	23.2662	2.55872	0.213227	0.74834	0.0623616	6.35795e-05	0.228886	0.00011774	0.423864	0.427315	50013.5	13.8926
		30885.4	8.57929	12	2.64696	0.22058	287.899	23.9916	1.41976	0.118313	0.469014	0.0390845	5.76719e-05	0.207619	56786.7	15.7741	0.000106801	0.384484			30885.4	8.57929	12	5.28308	0.440257	278.954	23.2462	2.59366	0.216139	0.757796	0.0631496	6.35795e-05	0.228886	0.00011774	0.423864	0.427315	50013.5	13.8926
		30975.5	8.6043	12	2.67994	0.223328	287.777	23.9814	1.43757	0.119797	0.47381	0.0394842	5.7503e-05	0.207011	56794	15.7761	0.000106488	0.383358			30975.5	8.6043	12	5.34859	0.445716	278.711	23.2259	2.62904	0.219086	0.767369	0.0639474	6.35534e-05	0.228792	0.000117691	0.423689	0.427306	50031.6	13.8977
		31065.5	8.62931	12	2.71333	0.22611	287.653	23.9711	1.4556	0.1213	0.478667	0.0398889	5.73237e-05	0.206365	56801.3	15.7781	0.000106156	0.382163			31065.5	8.62931	12	5.41489	0.451241	278.464	23.2053	2.66484	0.22207	0.777061	0.0647551	6.35273e-05	0.228698	0.000117643	0.423515	0.427297	50049.6	13.9027
		31155.6	8.65433	12	2.74713	0.228927	287.527	23.9606	1.47385	0.122821	0.483584	0.0402986	5.71331e-05	0.205679	56808.5	15.7801	0.000105803	0.380892			31155.6	8.65433	12	5.48201	0.456834	278.215	23.1846	2.70109	0.225091	0.786873	0.0655727	6.35012e-05	0.228604	0.000117595	0.423341	0.427288	50067.7	13.9077
		31245.6	8.67934	12	2.78135	0.231779	287.4	23.95	1.49233	0.124361	0.488562	0.0407135	5.69299e-05	0.204948	56815.8	15.7822	0.000105427	0.379537			31245.6	8.67934	12	5.54995	0.462496	277.962	23.1635	2.73777	0.228148	0.796806	0.0664005	6.34752e-05	0.228511	0.000117547	0.423168	0.42728	50085.8	13.9127
		31335.7	8.70435	12	2.81599	0.234666	287.271	23.9393	1.51104	0.12592	0.493602	0.0411335	5.6713e-05	0.204167	56823.1	15.7842	0.000105025	0.378091			31335.7	8.70435	12	5.61872	0.468227	277.707	23.1422	2.77491	0.231242	0.806863	0.0672386	6.33839e-05	0.228182	0.000117378	0.422559	0.427248	50149.4	13.9304
		31425.7	8.72936	12	2.85107	0.237589	287.141	23.9284	1.52998	0.127498	0.498705	0.0415587	5.6481e-05	0.203332	56830.3	15.7862	0.000104596	0.376545			31425.7	8.72936	12	5.68833	0.474027	277.448	23.1207	2.8125	0.234375	0.817044	0.068087	6.33839e-05	0.228182	0.000117378	0.422559	0.427248	50149.4	13.9304
		31515.8	8.75438	12	2.88657	0.240548	287.009	23.9174	1.54915	0.129096	0.503871	0.0419892	5.65262e-05	0.203494	56828.9	15.7858	0.00010468	0.376846			31515.8	8.75438	12	5.75879	0.479899	277.186	23.0989	2.85055	0.237546	0.827352	0.068946	6.3293e-05	0.227855	0.000117209	0.421953	0.427217	50213	13.948
		31605.8	8.77939	12	2.92252	0.243543	286.876	23.9063	1.56856	0.130713	0.509102	0.0424251	5.65262e-05	0.203494	56828.9	15.7858	0.00010468	0.376846			31605.8	8.77939	12	5.83011	0.485842	276.921	23.0768	2.88906	0.240755	0.837787	0.0698156	6.32023e-05	0.227528	0.000117041	0.421348	0.427186	50276.6	13.9657
		31695.8	8.8044	12	2.95891	0.246576	286.741	23.8951	1.58821	0.132351	0.514398	0.0428665	5.63287e-05	0.202783	56834.8	15.7875	0.000104314	0.37553			31695.8	8.8044	12	5.9023	0.491858	276.653	23.0544	2.92804	0.244004	0.848351	0.0706959	6.31115e-05	0.227202	0.000116873	0.420744	0.427155	50340.1	13.9834
		31785.9	8.82941	12	2.99575	0.249646	286.604	23.8837	1.6081	0.134009	0.519759	0.0433133	5.61196e-05	0.202031	56840.7	15.7891	0.000103927	0.374136			31785.9	8.82941	12	5.97537	0.497948	276.381	23.0318	2.9675	0.247292	0.859046	0.0715872	6.31275e-05	0.227259	0.000116903	0.42085	0.427161	50329	13.9803
		31875.9	8.85443	12	3.03304	0.252754	286.465	23.8721	1.62824	0.135687	0.525188	0.0437657	5.58978e-05	0.201232	56846.6	15.7907	0.000103516	0.372657			31875.9	8.85443	12	6.04933	0.504111	276.107	23.0089	3.00744	0.25062	0.869874	0.0724895	6.31275e-05	0.227259	0.000116903	0.42085	0.427161	50329	13.9803
		31966	8.87944	12	3.0708	0.2559	286.325	23.8604	1.64863	0.137386	0.530684	0.0442237	5.56622e-05	0.200384	56852.5	15.7924	0.00010308	0.371086			31966	8.87944	12	6.1242	0.51035	275.828	22.9857	3.04787	0.253989	0.880835	0.0734029	6.30526e-05	0.226989	0.000116764	0.420351	0.427135	50381.4	13.9948
		32056	8.90445	12	3.10902	0.259085	286.183	23.8486	1.66927	0.139106	0.536249	0.0446874	5.54115e-05	0.199481	56858.4	15.794	0.000102615	0.369415			32056	8.90445	12	6.19998	0.516665	275.547	22.9622	3.08879	0.257399	0.891932	0.0743277	6.29775e-05	0.226719	0.000116625	0.41985	0.427109	50433.8	14.0094
		32146.1	8.92946	12	3.14772	0.26231	286.039	23.8366	1.69017	0.140847	0.541882	0.0451569	5.51443e-05	0.19852	56864.3	15.7956	0.000102121	0.367634			32146.1	8.92946	12	6.27668	0.523057	275.262	22.9385	3.13021	0.260851	0.903167	0.0752639	6.29019e-05	0.226447	0.000116485	0.419346	0.427083	50486.2	14.0239
		32236.1	8.95448	12	3.18689	0.265574	285.894	23.8245	1.71132	0.14261	0.547586	0.0456322	5.51943e-05	0.198699	56863.2	15.7953	0.000102213	0.367968			32236.1	8.95448	12	6.35431	0.529526	274.973	22.9144	3.17213	0.264344	0.91454	0.0762117	6.28257e-05	0.226173	0.000116344	0.418838	0.427057	50538.6	14.0385
		32326.2	8.97949	12	3.22654	0.268879	285.747	23.8122	1.73273	0.144395	0.553361	0.0461134	5.51943e-05	0.198699	56863.2	15.7953	0.000102213	0.367968			32326.2	8.97949	12	6.43289	0.536074	274.681	22.8901	3.21456	0.26788	0.926054	0.0771712	6.28386e-05	0.226219	0.000116368	0.418924	0.427061	50529.8	14.0361
		32416.2	9.0045	12	3.26669	0.272224	285.597	23.7998	1.75441	0.146201	0.559208	0.0466007	5.49652e-05	0.197875	56868	15.7967	0.000101789	0.366441			32416.2	9.0045	12	6.51243	0.542702	274.385	22.8655	3.25751	0.271459	0.937711	0.0781426	6.28386e-05	0.226219	0.000116368	0.418924	0.427061	50529.8	14.0361
		32506.3	9.02951	12	3.30733	0.275611	285.446	23.7872	1.77636	0.14803	0.565127	0.047094	5.47234e-05	0.197004	56872.8	15.798	0.000101341	0.364828			32506.3	9.02951	12	6.59293	0.549411	274.086	22.8405	3.30098	0.275082	0.949512	0.079126	6.27748e-05	0.225989	0.00011625	0.418498	0.427039	50573.4	14.0482
		32596.3	9.05453	12	3.34847	0.279039	285.294	23.7745	1.79858	0.149881	0.571121	0.0475934	5.44676e-05	0.196083	56877.7	15.7994	0.000100868	0.363123			32596.3	9.05453	12	6.67442	0.556201	273.783	22.8153	3.34499	0.278749	0.961458	0.0801215	6.27102e-05	0.225757	0.00011613	0.418068	0.427017	50617	14.0603
		32686.3	9.07954	12	3.39012	0.28251	285.139	23.7616	1.82107	0.151756	0.577188	0.048099	5.41968e-05	0.195109	56882.5	15.8007	0.000100366	0.361318			32686.3	9.07954	12	6.75689	0.563074	273.477	22.7897	3.38952	0.28246	0.973552	0.0811293	6.26448e-05	0.225521	0.000116009	0.417632	0.426994	50660.5	14.0724
		32776.4	9.10455	12	3.43229	0.286024	284.982	23.7485	1.84384	0.153653	0.583332	0.048611	5.39097e-05	0.194075	56887.3	15.802	9.98346e-05	0.359405			32776.4	9.10455	12	6.84037	0.570031	273.167	22.7639	3.4346	0.286217	0.985796	0.0821496	6.25784e-05	0.225282	0.000115886	0.417189	0.426971	50704.1	14.0845
		32866.4	9.12956	12	3.47497	0.289581	284.824	23.7353	1.86688	0.155574	0.589551	0.0491293	5.3605e-05	0.192978	56892.1	15.8034	9.92702e-05	0.357373			32866.4	9.12956	12	6.92486	0.577071	272.853	22.7377	3.48022	0.290019	0.99819	0.0831825	6.25084e-05	0.22503	0.000115756	0.416723	0.426946	50749.2	14.097
		32956.5	9.15458	12	3.51818	0.293182	284.663	23.7219	1.89022	0.157518	0.595848	0.049654	5.3658e-05	0.193169	56891.3	15.8031	9.93684e-05	0.357726			32956.5	9.15458	12	7.01037	0.584198	272.535	22.7112	3.5264	0.293867	1.01074	0.0842282	6.25084e-05	0.22503	0.000115756	0.416723	0.426946	50749.2	14.097
		33046.5	9.17959	12	3.56192	0.296827	284.501	23.7084	1.91384	0.159487	0.602223	0.0501853	5.3658e-05	0.193169	56891.3	15.8031	9.93684e-05	0.357726			33046.5	9.17959	12	7.09693	0.59141	272.213	22.6844	3.57314	0.297762	1.02344	0.0852867	6.24368e-05	0.224773	0.000115624	0.416245	0.426921	50794.3	14.1095
		33136.6	9.2046	12	3.60621	0.300517	284.336	23.6947	1.93775	0.161479	0.608678	0.0507231	5.33932e-05	0.192215	56895.3	15.8042	9.8878e-05	0.355961			33136.6	9.2046	12	7.18453	0.598711	271.887	22.6573	3.62045	0.301704	1.0363	0.0863584	6.23633e-05	0.224508	0.000115488	0.415755	0.426895	50839.3	14.122
		33226.6	9.22961	12	3.65103	0.304253	284.17	23.6808	1.96196	0.163497	0.615212	0.0512677	5.31142e-05	0.191211	56899.3	15.8054	9.83616e-05	0.354102			33226.6	9.22961	12	7.27319	0.606099	271.558	22.6298	3.66832	0.305694	1.04932	0.0874432	6.22874e-05	0.224235	0.000115347	0.415249	0.426869	50884.4	14.1345
		33316.7	9.25463	12	3.69641	0.308034	284.001	23.6668	1.98646	0.165539	0.621828	0.051819	5.28202e-05	0.190153	56903.3	15.8065	9.78171e-05	0.352141			33316.7	9.25463	12	7.36293	0.613578	271.224	22.602	3.71678	0.309732	1.0625	0.0885415	6.22088e-05	0.223952	0.000115201	0.414725	0.426841	50929.4	14.1471
		33406.7	9.27964	12	3.74235	0.311863	283.83	23.6525	2.01127	0.167606	0.628526	0.0523772	5.25098e-05	0.189035	56907.3	15.8076	9.72424e-05	0.350073			33406.7	9.27964	12	7.45376	0.621147	270.886	22.5739	3.76583	0.313819	1.07584	0.0896533	6.21269e-05	0.223657	0.00011505	0.414179	0.426812	50974.5	14.1596
		33496.7	9.30465	12	3.78886	0.315738	283.658	23.6381	2.03638	0.169699	0.635308	0.0529423	5.21819e-05	0.187855	56911.3	15.8087	9.66351e-05	0.347886			33496.7	9.30465	12	7.54569	0.628807	270.545	22.5454	3.81547	0.317956	1.08935	0.0907788	6.20411e-05	0.223348	0.000114891	0.413607	0.426781	51019.6	14.1721
		33586.8	9.32966	12	3.83593	0.319661	283.483	23.6236	2.0618	0.171817	0.642173	0.0535145	5.18246e-05	0.186569	56915.4	15.8098	9.59736e-05	0.345505			33586.8	9.32966	12	7.63873	0.636561	270.199	22.5166	3.86571	0.322143	1.10302	0.0919182	6.19506e-05	0.223022	0.000114723	0.413004	0.426749	51064.6	14.1846
		33676.8	9.35468	12	3.88359	0.323632	283.306	23.6088	2.08754	0.173961	0.649124	0.0540937	5.18246e-05	0.186569	56915.4	15.8098	9.59736e-05	0.345505			33676.8	9.35468	12	7.73289	0.644408	269.849	22.4874	3.91656	0.32638	1.11686	0.0930716	6.19671e-05	0.223081	0.000114754	0.413114	0.426755	51056.6	14.1824
		33766.9	9.37969	12	3.93183	0.327653	283.126	23.5939	2.11359	0.176132	0.656162	0.0546801	5.14456e-05	0.185204	56919.5	15.811	9.52717e-05	0.342978			33766.9	9.37969	12	7.8282	0.65235	269.494	22.4579	3.96803	0.330669	1.13087	0.0942393	6.19671e-05	0.223081	0.000114754	0.413114	0.426755	51056.6	14.1824
		33856.9	9.4047	12	3.98067	0.331722	282.945	23.5787	2.13996	0.17833	0.663286	0.0552739	5.1043e-05	0.183755	56923.6	15.8121	9.45262e-05	0.340294			33856.9	9.4047	12	7.92465	0.660388	269.136	22.428	4.02011	0.335009	1.14506	0.0954213	6.18894e-05	0.222802	0.00011461	0.412596	0.426728	51093.7	14.1927
		33947	9.42971	12	4.0301	0.335842	282.761	23.5634	2.16666	0.180555	0.6705	0.055875	5.06146e-05	0.182213	56927.7	15.8133	9.3733e-05	0.337439			33947	9.42971	12	8.02227	0.668523	268.773	22.3977	4.07283	0.339402	1.15941	0.0966179	6.18074e-05	0.222507	0.000114458	0.41205	0.426698	51130.8	14.203
		34037	9.45473	12	4.08015	0.340012	282.575	23.5479	2.19368	0.182807	0.677802	0.0564835	5.01584e-05	0.18057	56931.9	15.8144	9.28882e-05	0.334398			34037	9.45473	12	8.12107	0.676756	268.406	22.3671	4.12618	0.343848	1.17395	0.0978292	6.17205e-05	0.222194	0.000114297	0.41147	0.426667	51167.8	14.2133
		34127.1	9.47974	12	4.13081	0.344234	282.387	23.5323	2.22104	0.185086	0.685196	0.0570997	4.96718e-05	0.178818	56936	15.8155	9.19872e-05	0.331154			34127.1	9.47974	12	8.22107	0.685089	268.034	22.3362	4.18018	0.348348	1.18867	0.0990555	6.16279e-05	0.22186	0.000114126	0.410852	0.426634	51204.9	14.2236
		34217.1	9.50475	12	4.18209	0.348508	282.197	23.5164	2.24873	0.187394	0.692681	0.0577234	4.9152e-05	0.176947	56940.1	15.8167	9.10247e-05	0.327689			34217.1	9.50475	12	8.32226	0.693522	267.658	22.3048	4.23482	0.352902	1.20356	0.100297	6.16457e-05	0.221925	0.000114159	0.410972	0.42664	51197.9	14.2216
		34307.2	9.52976	12	4.234	0.352834	282.004	23.5003	2.27676	0.18973	0.700259	0.0583549	4.8596e-05	0.174946	56944.2	15.8178	8.99952e-05	0.323983			34307.2	9.52976	12	8.42468	0.702057	267.277	22.2731	4.29013	0.357511	1.21864	0.101553	6.16457e-05	0.221925	0.000114159	0.410972	0.42664	51197.9	14.2216
		34397.2	9.55478	12	4.28655	0.357213	281.809	23.484	2.30514	0.192095	0.707932	0.0589943	4.80006e-05	0.172802	56948.3	15.819	8.88925e-05	0.320013			34397.2	9.55478	12	8.52834	0.710695	266.891	22.2409	4.3461	0.362175	1.23391	0.102826	6.15666e-05	0.22164	0.000114012	0.410444	0.426612	51228	14.23
		34487.2	9.57979	12	4.33975	0.361646	281.611	23.4676	2.33386	0.194489	0.715699	0.0596416	4.73618e-05	0.170503	56952.4	15.8201	8.77098e-05	0.315755			34487.2	9.57979	12	8.63324	0.719436	266.501	22.2084	4.40275	0.366896	1.24936	0.104113	6.14825e-05	0.221337	0.000113856	0.409883	0.426581	51258.1	14.2384
		34577.3	9.6048	12	4.3936	0.366133	281.411	23.4509	2.36294	0.196912	0.723563	0.0602969	4.66758e-05	0.168033	56956.6	15.8213	8.64395e-05	0.311182			34577.3	9.6048	12	8.7394	0.728283	266.107	22.1755	4.46008	0.371673	1.265	0.105417	6.13926e-05	0.221014	0.00011369	0.409284	0.426549	51288.2	14.2467
		34667.3	9.62981	12	4.44811	0.370675	281.208	23.434	2.39238	0.199365	0.731524	0.0609604	4.5938e-05	0.165377	56960.7	15.8224	8.50733e-05	0.306264			34667.3	9.62981	12	8.84684	0.737237	265.707	22.1423	4.51809	0.376508	1.28084	0.106737	6.12962e-05	0.220666	0.000113512	0.408642	0.426514	51318.3	14.2551
		34757.4	9.65483	12	4.50328	0.375274	281.003	23.4169	2.42217	0.201848	0.739584	0.061632	4.51437e-05	0.162517	56964.8	15.8236	8.36023e-05	0.300968			34757.4	9.65483	12	8.95558	0.746298	265.303	22.1086	4.57681	0.381401	1.29687	0.108072	6.1314e-05	0.22073	0.000113544	0.40876	0.426521	51313	14.2536
		34847.4	9.67984	12	4.55914	0.379928	280.796	23.3996	2.45234	0.204361	0.747745	0.0623121	4.42873e-05	0.159434	56968.9	15.8247	8.20166e-05	0.29526			34847.4	9.67984	12	9.06562	0.755468	264.894	22.0745	4.63623	0.386353	1.3131	0.109425	6.1314e-05	0.22073	0.000113544	0.40876	0.426521	51313	14.2536
		34937.5	9.70485	12	4.61568	0.38464	280.586	23.3821	2.48287	0.206906	0.756006	0.0630005	4.33634e-05	0.156108	56973	15.8258	8.03057e-05	0.2891			34937.5	9.70485	12	9.17698	0.764748	264.479	22.0399	4.69637	0.391364	1.32952	0.110793	6.12304e-05	0.220429	0.00011339	0.408203	0.42649	51337.7	14.2605
		35027.5	9.72986	12	4.67291	0.389409	280.373	23.3644	2.51377	0.209481	0.76437	0.0636975	4.20971e-05	0.15155	56978.2	15.8273	7.79645e-05	0.280672			35027.5	9.72986	12	9.28968	0.77414	264.06	22.005	4.75723	0.396436	1.34615	0.112179	6.11411e-05	0.220108	0.000113224	0.407608	0.426458	51362.4	14.2673
		35117.6	9.75488	12	4.73085	0.394237	280.158	23.3465	2.54506	0.212088	0.772837	0.0644031	4.20971e-05	0.15155	56978.2	15.8273	7.79645e-05	0.280672			35117.6	9.75488	12	9.40373	0.783644	263.636	21.9697	4.81881	0.401568	1.36298	0.113582	6.10455e-05	0.219764	0.000113047	0.40697	0.426423	51387.1	14.2742
		35207.6	9.77989	12	4.78949	0.399124	279.94	23.3283	2.57673	0.214727	0.78141	0.0651175	4.07016e-05	0.146526	56983.4	15.8287	7.53845e-05	0.271384			35207.6	9.77989	12	9.51915	0.793262	263.207	21.9339	4.88114	0.406762	1.38002	0.115002	6.09425e-05	0.219393	0.000112857	0.406283	0.426385	51411.8	14.2811
		35297.6	9.8049	12	4.84886	0.404071	279.719	23.3099	2.60878	0.217399	0.790089	0.0658407	4.07016e-05	0.146526	56983.4	15.8287	7.53845e-05	0.271384			35297.6	9.8049	12	9.63595	0.802996	262.772	21.8977	4.94421	0.412018	1.39727	0.116439	6.09608e-05	0.219459	0.00011289	0.406405	0.426392	51407.6	14.2799
		35387.7	9.82991	12	4.90895	0.409079	279.496	23.2913	2.64123	0.220103	0.798875	0.0665729	4.11919e-05	0.148291	56981.6	15.8282	7.62885e-05	0.274639			35387.7	9.82991	12	9.75415	0.812846	262.333	21.8611	5.00804	0.417337	1.41473	0.117894	6.09608e-05	0.219459	0.00011289	0.406405	0.426392	51407.6	14.2799
		35477.7	9.85493	12	4.96977	0.414148	279.27	23.2725	2.67408	0.22284	0.80777	0.0673142	4.11919e-05	0.148291	56981.6	15.8282	7.62885e-05	0.274639			35477.7	9.85493	12	9.87377	0.822814	261.888	21.824	5.07264	0.42272	1.4324	0.119367	6.08704e-05	0.219134	0.000112723	0.405803	0.426358	51428.1	14.2856
		35567.8	9.87994	12	5.03134	0.419279	279.041	23.2534	2.70732	0.22561	0.816775	0.0680646	4.16518e-05	0.149946	56979.9	15.8277	7.71399e-05	0.277704			35567.8	9.87994	12	9.99482	0.832902	261.438	21.7865	5.138	0.428167	1.45029	0.120858	6.07738e-05	0.218786	0.000112544	0.405159	0.426323	51448.5	14.2913
		35657.8	9.90495	12	5.09367	0.424472	278.809	23.2341	2.74098	0.228415	0.825892	0.0688244	4.16518e-05	0.149946	56979.9	15.8277	7.71399e-05	0.277704			35657.8	9.90495	12	10.1173	0.84311	260.982	21.7485	5.20415	0.433679	1.4684	0.122367	6.06701e-05	0.218413	0.000112352	0.404468	0.426284	51469	14.297
		35747.9	9.92996	12	5.15675	0.429729	278.575	23.2146	2.77505	0.231254	0.835122	0.0695935	4.11919e-05	0.148291	56981.6	15.8282	7.62885e-05	0.274639			35747.9	9.92996	12	10.2413	0.85344	260.521	21.7101	5.27109	0.439257	1.48673	0.123895	6.05585e-05	0.21801	0.000112145	0.403723	0.426243	51489.5	14.3026
		35837.9	9.95498	12	5.22061	0.435051	278.338	23.1948	2.80953	0.234127	0.844466	0.0703722	4.07171e-05	0.146581	56983.3	15.8287	7.54092e-05	0.271473			35837.9	9.95498	12	10.3667	0.863893	260.054	21.6712	5.33883	0.444902	1.50529	0.125441	6.04377e-05	0.217576	0.000111922	0.402918	0.426198	51510	14.3083
		35928	9.97999	12	5.28525	0.440437	278.098	23.1748	2.84443	0.237036	0.853926	0.0711605	4.02267e-05	0.144816	56985	15.8292	7.45013e-05	0.268205			35928	9.97999	12	10.4937	0.874471	259.582	21.6319	5.40737	0.450614	1.52407	0.127006	6.0463e-05	0.217667	0.000111969	0.403087	0.426208	51505.8	14.3072
		36018	10.005	12	5.35067	0.44589	277.854	23.1545	2.87976	0.23998	0.863503	0.0719586	3.97203e-05	0.142993	56986.7	15.8296	7.35637e-05	0.264829			36018	10.005	12	10.6221	0.885175	259.104	21.592	5.47674	0.456395	1.54309	0.128591	6.0463e-05	0.217667	0.000111969	0.403087	0.426208	51505.8	14.3072
		36108.1	10.03	12	5.4169	0.451408	277.608	23.134	2.91553	0.242961	0.873199	0.0727666	3.91975e-05	0.141111	56988.4	15.8301	7.25957e-05	0.261345			36108.1	10.03	12	10.7521	0.896007	258.621	21.5517	5.54693	0.462244	1.56233	0.130194	6.03612e-05	0.2173	0.00011178	0.402408	0.42617	51522.1	14.3117
		36198.1	10.055	12	5.48394	0.456995	277.359	23.1133	2.95173	0.245977	0.883014	0.0735845	3.86578e-05	0.139168	56990.1	15.8306	7.15964e-05	0.257747			36198.1	10.055	12	10.8836	0.906968	258.132	21.511	5.61795	0.468163	1.58182	0.131818	6.02522e-05	0.216908	0.000111578	0.401682	0.426129	51538.4	14.3162
		36288.1	10.08	12	5.55179	0.462649	277.107	23.0922	2.98837	0.249031	0.892951	0.0744126	3.7755e-05	0.135918	56992.9	15.8313	6.99271e-05	0.251738			36288.1	10.08	12	11.0167	0.918059	257.637	21.4697	5.68982	0.474152	1.60154	0.133461	6.01353e-05	0.216487	0.000111362	0.400902	0.426085	51554.7	14.3208
		36378.2	10.1051	12	5.62047	0.468373	276.852	23.071	3.02546	0.252121	0.903011	0.0752509	3.77698e-05	0.135971	56992.9	15.8313	6.99546e-05	0.251836			36378.2	10.1051	12	11.1514	0.929283	257.135	21.428	5.76255	0.480213	1.6215	0.135125	6.00094e-05	0.216034	0.000111128	0.400062	0.426037	51571.1	14.3253
		36468.2	10.1301	12	5.68999	0.474166	276.593	23.0494	3.063	0.25525	0.913196	0.0760996	3.77696e-05	0.13597	56992.9	15.8313	6.99542e-05	0.251835			36468.2	10.1301	12	11.2877	0.940639	256.628	21.3857	5.83614	0.486345	1.6417	0.136808	5.98734e-05	0.215544	0.000110877	0.399156	0.425986	51587.4	14.3298
		36558.3	10.1551	12	5.76036	0.48003	276.332	23.0276	3.101	0.258416	0.923506	0.0769588	3.85324e-05	0.138717	56990.5	15.8307	7.13646e-05	0.256913			36558.3	10.1551	12	11.4256	0.952131	256.115	21.3429	5.91061	0.492551	1.66215	0.138513	5.99011e-05	0.215644	0.000110928	0.399341	0.425996	51584.1	14.3289
		36648.3	10.1801	12	5.83159	0.485966	276.067	23.0056	3.13946	0.261621	0.933944	0.0778287	3.85324e-05	0.138717	56990.5	15.8307	7.13646e-05	0.256913			36648.3	10.1801	12	11.5651	0.963759	255.596	21.2997	5.98596	0.49883	1.68285	0.140238	5.99011e-05	0.215644	0.000110928	0.399341	0.425996	51584.1	14.3289
		36738.4	10.2051	12	5.90368	0.491974	275.799	22.9833	3.17839	0.264866	0.944511	0.0787092	3.84062e-05	0.138262	56990.9	15.8308	7.11311e-05	0.256072			36738.4	10.2051	12	11.7063	0.975525	255.071	21.2559	6.0622	0.505184	1.70381	0.141984	5.97858e-05	0.215229	0.000110714	0.398572	0.425952	51597.2	14.3326
		36828.4	10.2301	12	5.97666	0.498055	275.528	22.9607	3.21779	0.268149	0.955208	0.0796007	3.8279e-05	0.137804	56991.3	15.8309	7.08959e-05	0.255225			36828.4	10.2301	12	11.8492	0.987431	254.539	21.2116	6.13935	0.511613	1.72502	0.143752	5.96624e-05	0.214785	0.000110486	0.39775	0.425905	51610.3	14.3362
		36918.5	10.2551	12	6.05052	0.50421	275.253	22.9378	3.25768	0.271473	0.966038	0.0805032	3.81509e-05	0.137343	56991.7	15.831	7.06591e-05	0.254373			36918.5	10.2551	12	11.9937	0.999477	254.001	21.1668	6.21741	0.518118	1.74649	0.145541	5.95303e-05	0.214309	0.000110241	0.396869	0.425855	51623.4	14.3398
		37008.5	10.2801	12	6.12528	0.51044	274.976	22.9146	3.29805	0.274837	0.977002	0.0814168	3.80219e-05	0.136879	56992.1	15.8311	7.04205e-05	0.253514			37008.5	10.2801	12	12.14	1.01167	253.457	21.1214	6.2964	0.5247	1.76822	0.147352	5.93884e-05	0.213798	0.000109978	0.395923	0.4258	51636.5	14.3435
		37098.5	10.3052	12	6.20095	0.516746	274.694	22.8912	3.33891	0.278243	0.988101	0.0823417	3.7892e-05	0.136411	56992.4	15.8312	7.01803e-05	0.252649			37098.5	10.3052	12	12.288	1.024	252.906	21.0755	6.37632	0.53136	1.79022	0.149185	5.92355e-05	0.213248	0.000109695	0.394903	0.425741	51649.6	14.3471
		37188.6	10.3302	12	6.27754	0.523128	274.41	22.8675	3.38027	0.281689	0.999337	0.0832781	3.77612e-05	0.13594	56992.8	15.8313	6.99383e-05	0.251778			37188.6	10.3302	12	12.4377	1.03648	252.349	21.0291	6.45718	0.538099	1.81248	0.15104	5.92651e-05	0.213355	0.00010975	0.395101	0.425753	51647.1	14.3464
		37278.6	10.3552	12	6.35506	0.529588	274.121	22.8435	3.42213	0.285178	1.01071	0.084226	3.77633e-05	0.135948	56992.8	15.8313	6.99422e-05	0.251792			37278.6	10.3552	12	12.5893	1.04911	251.785	20.9821	6.539	0.544917	1.83501	0.152918	5.92651e-05	0.213355	0.00010975	0.395101	0.425753	51647.1	14.3464
		37368.7	10.3802	12	6.43352	0.536127	273.83	22.8191	3.4645	0.288709	1.02223	0.0851856	3.78664e-05	0.136319	56992.5	15.8313	7.01328e-05	0.252478			37368.7	10.3802	12	12.7426	1.06188	251.215	20.9346	6.62179	0.551816	1.85782	0.154819	5.9134e-05	0.212882	0.000109507	0.394226	0.425702	51657.7	14.3494
		37458.7	10.4052	12	6.51294	0.542745	273.535	22.7945	3.50739	0.292282	1.03388	0.086157	3.78664e-05	0.136319	56992.5	15.8313	7.01328e-05	0.252478			37458.7	10.4052	12	12.8977	1.07481	250.637	20.8865	6.70555	0.558796	1.88091	0.156743	5.8994e-05	0.212379	0.000109248	0.393294	0.425647	51668.3	14.3523
		37548.8	10.4302	12	6.59332	0.549444	273.236	22.7696	3.55079	0.2959	1.04569	0.0871405	3.78407e-05	0.136227	56992.6	15.8313	7.00853e-05	0.252307			37548.8	10.4302	12	13.0546	1.08789	250.053	20.8378	6.7903	0.565859	1.90428	0.15869	5.88445e-05	0.21184	0.000108971	0.392297	0.425589	51679	14.3553
		37638.8	10.4552	12	6.67468	0.556223	272.933	22.7444	3.59473	0.299561	1.05763	0.0881361	3.78407e-05	0.136227	56992.6	15.8313	7.00853e-05	0.252307			37638.8	10.4552	12	13.2134	1.10112	249.462	20.7885	6.87605	0.573004	1.92793	0.160661	5.86842e-05	0.211263	0.000108675	0.391228	0.425526	51689.6	14.3582
		37728.9	10.4802	12	6.75703	0.563086	272.627	22.7189	3.63919	0.303266	1.06973	0.089144	3.7815e-05	0.136134	56992.7	15.8313	7.00378e-05	0.252136			37728.9	10.4802	12	13.3741	1.11451	248.864	20.7387	6.96281	0.580234	1.95187	0.162656	5.85121e-05	0.210644	0.000108356	0.390081	0.425457	51700.2	14.3612
		37818.9	10.5053	12	6.84037	0.570031	272.317	22.6931	3.6842	0.307017	1.08197	0.0901643	3.7815e-05	0.136134	56992.7	15.8313	7.00378e-05	0.252136			37818.9	10.5053	12	13.5366	1.12805	248.259	20.6883	7.05058	0.587549	1.97611	0.164675	5.85439e-05	0.210758	0.000108415	0.390292	0.42547	51698.3	14.3606
		37909	10.5303	12	6.92473	0.577061	272.004	22.667	3.72975	0.310813	1.09437	0.0911971	3.77893e-05	0.136041	56992.8	15.8313	6.99902e-05	0.251965			37909	10.5303	12	13.7011	1.14176	247.647	20.6373	7.13939	0.594949	2.00063	0.166719	5.85439e-05	0.210758	0.000108415	0.390292	0.42547	51698.3	14.3606
		37999	10.5553	12	7.0101	0.584175	271.686	22.6405	3.77586	0.314655	1.10691	0.0922428	3.77897e-05	0.136043	56992.8	15.8313	6.99909e-05	0.251967			37999	10.5553	12	13.8675	1.15562	247.028	20.5856	7.22924	0.602437	2.02546	0.168788	5.83948e-05	0.210221	0.000108138	0.389298	0.425411	51707	14.3631
		38089	10.5803	12	7.09652	0.591376	271.365	22.6138	3.82252	0.318543	1.11962	0.0933013	3.78084e-05	0.13611	56992.7	15.8313	7.00255e-05	0.252092			38089	10.5803	12	14.0358	1.16965	246.401	20.5334	7.32015	0.610012	2.05058	0.170882	5.82361e-05	0.20965	0.000107845	0.388241	0.425348	51715.7	14.3655
		38179.1	10.6053	12	7.18398	0.598665	271.04	22.5867	3.86975	0.322479	1.13247	0.0943728	3.78017e-05	0.136086	56992.7	15.8313	7.00133e-05	0.252048			38179.1	10.6053	12	14.2061	1.18385	245.767	20.4806	7.41212	0.617676	2.07601	0.173001	5.80669e-05	0.209041	0.000107531	0.387113	0.42528	51724.5	14.3679
		38269.1	10.6303	12	7.27249	0.606041	270.711	22.5592	3.91755	0.326462	1.14549	0.0954576	3.78018e-05	0.136087	56992.7	15.8313	7.0001e-05	0.252004			38269.1	10.6303	12	14.3784	1.1982	245.126	20.4271	7.50516	0.62543	2.10175	0.175146	5.78862e-05	0.20839	0.000107197	0.385908	0.425207	51733.2	14.3703
		38359.2	10.6553	12	7.36208	0.613507	270.378	22.5315	3.96592	0.330494	1.15867	0.0965557	3.78062e-05	0.136102	56992.7	15.8313	7.00012e-05	0.252004			38359.2	10.6553	12	14.5528	1.21273	244.477	20.373	7.5993	0.633275	2.1278	0.177317	5.76926e-05	0.207693	0.000106838	0.384617	0.425128	51741.9	14.3728
		38449.2	10.6803	12	7.45275	0.621063	270.041	22.5034	4.01489	0.334574	1.17201	0.0976674	3.78041e-05	0.136095	56992.7	15.8313	7.00093e-05	0.252033			38449.2	10.6803	12	14.7291	1.22743	243.82	20.3183	7.69453	0.641211	2.15417	0.179514	5.77266e-05	0.207816	0.000106901	0.384844	0.425142	51740.4	14.3723
		38539.3	10.7054	12	7.54452	0.62871	269.7	22.475	4.06444	0.338704	1.18551	0.0987927	3.78019e-05	0.136087	56992.7	15.8313	7.00053e-05	0.252019			38539.3	10.7054	12	14.9076	1.2423	243.156	20.263	7.79088	0.64924	2.18085	0.181738	5.77266e-05	0.207816	0.000106901	0.384844	0.425142	51740.4	14.3723
		38629.3	10.7304	12	7.6374	0.63645	269.354	22.4462	4.1146	0.342883	1.19918	0.0999319	3.7802e-05	0.136087	56992.7	15.8313	7.00054e-05	0.252019			38629.3	10.7304	12	15.0881	1.25734	242.484	20.207	7.88835	0.657362	2.20786	0.183989	5.75574e-05	0.207207	0.000106588	0.383716	0.425073	51747.7	14.3743
		38719.4	10.7554	12	7.7314	0.644283	269.005	22.4171	4.16536	0.347113	1.21302	0.101085	3.78033e-05	0.136092	56992.7	15.8313	7.00077e-05	0.252028			38719.4	10.7554	12	15.2707	1.27256	241.804	20.1503	7.98696	0.66558	2.2352	0.186267	5.73778e-05	0.20656	0.000106255	0.382519	0.424999	51754.9	14.3764
		38809.4	10.7804	12	7.82653	0.652211	268.651	22.3876	4.21673	0.351394	1.22703	0.102253	3.78033e-05	0.136092	56992.7	15.8313	7.00062e-05	0.252022			38809.4	10.7804	12	15.4554	1.28795	241.116	20.093	8.08671	0.673893	2.26287	0.188572	5.71868e-05	0.205873	0.000105902	0.381246	0.42492	51762.1	14.3784
		38899.4	10.8054	12	7.92282	0.660235	268.293	22.3577	4.26872	0.355727	1.24121	0.103434	3.78037e-05	0.136093	56992.7	15.8313	7.00062e-05	0.252022			38899.4	10.8054	12	15.6423	1.30352	240.42	20.035	8.18763	0.682302	2.29087	0.190906	5.69834e-05	0.20514	0.000105525	0.379889	0.424836	51769.4	14.3804
		38989.5	10.8304	12	8.02026	0.668355	267.931	22.3276	4.32134	0.360112	1.25557	0.104631	3.78037e-05	0.136093	56992.7	15.8313	7.0007e-05	0.252025			38989.5	10.8304	12	15.8313	1.31928	239.716	19.9763	8.28972	0.69081	2.31921	0.193267	5.67661e-05	0.204358	0.000105122	0.378441	0.424745	51776.6	14.3824
		39079.5	10.8554	12	8.11888	0.676573	267.564	22.297	4.37459	0.36455	1.2701	0.105842	3.78039e-05	0.136094	56992.7	15.8313	7.00063e-05	0.252023			39079.5	10.8554	12	16.0226	1.33521	239.004	19.917	8.39299	0.699416	2.34789	0.195657	5.65338e-05	0.203522	0.000104692	0.376892	0.424647	51783.8	14.3844
		39169.6	10.8804	12	8.21869	0.68489	267.193	22.2661	4.42849	0.369041	1.28481	0.107068	3.78037e-05	0.136093	56992.7	15.8313	7.00063e-05	0.252023			39169.6	10.8804	12	16.216	1.35134	238.283	19.8569	8.49747	0.708122	2.37692	0.198077	5.65791e-05	0.203685	0.000104776	0.377194	0.424666	51782.5	14.384
		39259.6	10.9055	12	8.31969	0.693308	266.817	22.2348	4.48303	0.373586	1.2997	0.108309	3.78037e-05	0.136093	56992.7	15.8313	7.00067e-05	0.252024			39259.6	10.9055	12	16.4118	1.36765	237.554	19.7962	8.60315	0.716929	2.4063	0.200525	5.65791e-05	0.203685	0.000104776	0.377194	0.424666	51782.5	14.384
		39349.7	10.9305	12	8.42192	0.701827	266.437	22.2031	4.53824	0.378186	1.31478	0.109565	3.78038e-05	0.136094	56992.7	15.8313	7.00067e-05	0.252024			39349.7	10.9305	12	16.6097	1.38414	236.817	19.7347	8.71006	0.725838	2.43603	0.203003	5.63813e-05	0.202973	0.00010441	0.375875	0.424582	51788.3	14.3856
		39439.7	10.9555	12	8.52537	0.710448	266.052	22.171	4.5941	0.382842	1.33004	0.110836	3.78036e-05	0.136093	56992.7	15.8313	7.00069e-05	0.252025			39439.7	10.9555	12	16.81	1.40083	236.071	19.6726	8.8182	0.73485	2.46612	0.20551	5.61718e-05	0.202218	0.000104022	0.374479	0.424493	51794.2	14.3873
		39529.8	10.9805	12	8.63007	0.719173	265.663	22.1386	4.65064	0.387553	1.34549	0.112124	3.78036e-05	0.136093	56992.7	15.8313	7.00069e-05	0.252025			39529.8	10.9805	12	17.0126	1.41772	235.316	19.6097	8.9276	0.743966	2.49658	0.208048	5.59496e-05	0.201419	0.00010361	0.372998	0.424397	51800	14.3889
		39619.8	11.0055	12	8.73603	0.728002	265.269	22.1057	4.70786	0.392321	1.36112	0.113427	3.78037e-05	0.136093	56992.7	15.8313	7.00069e-05	0.252025			39619.8	11.0055	12	17.2175	1.43479	234.553	19.5461	9.03825	0.753188	2.5274	0.210617	5.57137e-05	0.200569	0.000103173	0.371424	0.424295	51805.9	14.3905
		39709.9	11.0305	12	8.84326	0.736938	264.87	22.0725	4.76576	0.397147	1.37695	0.114746	3.78037e-05	0.136093	56992.7	15.8313	7.00069e-05	0.252025			39709.9	11.0305	12	17.4248	1.45207	233.781	19.4817	9.15018	0.762515	2.55859	0.213216	5.54626e-05	0.199665	0.000102709	0.369751	0.424185	51811.8	14.3922
		39799.9	11.0555	12	8.95178	0.745981	264.467	22.0389	4.82436	0.40203	1.39297	0.116081	3.78037e-05	0.136093	56992.7	15.8313	7.0007e-05	0.252025			39799.9	11.0555	12	17.6345	1.46954	233	19.4166	9.26341	0.771951	2.59016	0.215847	5.5195e-05	0.198702	0.000102213	0.367967	0.424068	51817.6	14.3938
		39889.9	11.0805	12	9.0616	0.755133	264.058	22.0048	4.88366	0.406972	1.40919	0.117433	3.78037e-05	0.136093	56992.7	15.8313	7.00069e-05	0.252025			39889.9	11.0805	12	17.8465	1.48721	232.209	19.3508	9.37793	0.781494	2.62211	0.218509	5.52451e-05	0.198882	0.000102306	0.368301	0.42409	51816.6	14.3935
		39980	11.1056	12	9.17273	0.764395	263.645	21.9704	4.94368	0.411973	1.42561	0.118801	3.78037e-05	0.136093	56992.7	15.8313	7.00069e-05	0.252025			39980	11.1056	12	18.0611	1.50509	231.41	19.2842	9.49377	0.791148	2.65444	0.221204	5.52451e-05	0.198882	0.000102306	0.368301	0.42409	51816.6	14.3935
		40070	11.1306	12	9.2852	0.773767	263.226	21.9355	5.00441	0.417034	1.44223	0.120186	3.78037e-05	0.136093	56992.7	15.8313	7.0007e-05	0.252025			40070	11.1306	12	18.278	1.52317	230.602	19.2168	9.61095	0.800912	2.68717	0.22393	5.50157e-05	0.198056	0.000101881	0.366771	0.423988	51821.3	14.3948
		40160.1	11.1556	12	9.39902	0.783252	262.803	21.9003	5.06587	0.422156	1.45906	0.121588	3.78037e-05	0.136093	56992.7	15.8313	7.00069e-05	0.252025			40160.1	11.1556	12	18.4975	1.54146	229.784	19.1487	9.72946	0.810788	2.72028	0.22669	5.47734e-05	0.197184	0.000101432	0.365156	0.42388	51826.1	14.3962
		40250.1	11.1806	12	9.5142	0.79285	262.375	21.8646	5.12807	0.427339	1.47609	0.123007	3.78037e-05	0.136093	56992.7	15.8313	7.00069e-05	0.252025			40250.1	11.1806	12	18.7195	1.55996	228.957	19.0797	9.84934	0.820778	2.75379	0.229483	5.45173e-05	0.196262	0.000100958	0.363449	0.423764	51830.9	14.3975
		40340.2	11.2056	12	9.63076	0.802563	261.941	21.8284	5.19101	0.432584	1.49333	0.124444	3.78037e-05	0.136093	56992.7	15.8313	7.00069e-05	0.252025			40340.2	11.2056	12	18.944	1.57867	228.12	19.01	9.97058	0.830882	2.78771	0.232309	5.42461e-05	0.195286	0.000100456	0.361641	0.42364	51835.7	14.3988
		40430.2	11.2306	12	9.74871	0.812392	261.502	21.7919	5.2547	0.437892	1.51078	0.125898	3.78037e-05	0.136093	56992.7	15.8313	7.00069e-05	0.252025			40430.2	11.2306	12	19.1711	1.59759	227.274	18.9395	10.0932	0.841101	2.82203	0.235169	5.39586e-05	0.194251	9.99233e-05	0.359724	0.423508	51840.5	14.4001
		40520.3	11.2556	12	9.86807	0.822339	261.058	21.7549	5.31916	0.443263	1.52844	0.12737	3.78037e-05	0.136093	56992.7	15.8313	7.00069e-05	0.252025			40520.3	11.2556	12	19.4008	1.61674	226.418	18.8681	10.2172	0.851437	2.85676	0.238063	5.36533e-05	0.193152	9.9358e-05	0.357689	0.423366	51845.3	14.4015
		40610.3	11.2806	12	9.98886	0.832405	260.609	21.7174	5.38438	0.448699	1.54632	0.12886	3.78037e-05	0.136093	56992.7	15.8313	7.00069e-05	0.252025			40610.3	11.2806	12	19.6331	1.63609	225.552	18.796	10.3427	0.861891	2.89191	0.240992	5.37064e-05	0.193343	9.94564e-05	0.358043	0.423391	51844.5	14.4013
		40700.4	11.3057	12	10.1111	0.842591	260.154	21.6795	5.45039	0.454199	1.56442	0.130368	3.78037e-05	0.136093	56992.7	15.8313	7.00069e-05	0.252025			40700.4	11.3057	12	19.8681	1.65567	224.676	18.723	10.4696	0.872464	2.92747	0.243956	5.37064e-05	0.193343	9.94564e-05	0.358043	0.423391	51844.5	14.4013
		40790.4	11.3307	12	10.2348	0.852898	259.694	21.6412	5.51718	0.459765	1.58274	0.131895	3.78037e-05	0.136093	56992.7	15.8313	7.00069e-05	0.252025			40790.4	11.3307	12	20.1057	1.67548	223.79	18.6492	10.5979	0.883157	2.96347	0.246956	5.34412e-05	0.192388	9.89652e-05	0.356275	0.423267	51848.5	14.4024
		40880.4	11.3557	12	10.3599	0.863328	259.229	21.6024	5.58477	0.465397	1.60128	0.13344	3.78037e-05	0.136093	56992.7	15.8313	7.00068e-05	0.252025			40880.4	11.3557	12	20.346	1.6955	222.895	18.5745	10.7277	0.893972	2.99989	0.249991	5.31618e-05	0.191383	9.84479e-05	0.354412	0.423135	51852.5	14.4035
		40970.5	11.3807	12	10.4866	0.873883	258.758	21.5631	5.65316	0.471097	1.62006	0.135005	3.78037e-05	0.136093	56992.7	15.8313	7.00068e-05	0.252025			40970.5	11.3807	12	20.5891	1.71576	221.989	18.499	10.8589	0.904909	3.03675	0.253063	5.28673e-05	0.190322	9.79025e-05	0.352449	0.422994	51856.4	14.4046
		41060.5	11.4057	12	10.6148	0.884563	258.281	21.5234	5.72237	0.476864	1.63906	0.136588	3.78037e-05	0.136093	56992.7	15.8313	7.00068e-05	0.252025			41060.5	11.4057	12	20.8349	1.73624	221.072	18.4227	10.9917	0.915971	3.07405	0.256171	5.25565e-05	0.189203	9.73269e-05	0.350377	0.422844	51860.4	14.4057
		41150.6	11.4307	12	10.7444	0.89537	257.798	21.4832	5.7924	0.4827	1.65829	0.138191	3.78037e-05	0.136093	56992.7	15.8313	7.00068e-05	0.252025			41150.6	11.4307	12	21.0835	1.75696	220.145	18.3454	11.1259	0.927158	3.1118	0.259316	5.22281e-05	0.188021	9.67187e-05	0.348187	0.422684	51864.4	14.4068
		41240.6	11.4557	12	10.8757	0.906306	257.31	21.4425	5.86326	0.488605	1.67776	0.139813	3.78037e-05	0.136093	56992.7	15.8313	7.00068e-05	0.252024			41240.6	11.4557	12	21.3349	1.77791	219.208	18.2673	11.2617	0.938471	3.14999	0.262499	5.18703e-05	0.186733	9.6056e-05	0.345802	0.422507	51868.5	14.4079
		41330.7	11.4807	12	11.0085	0.917372	256.816	21.4013	5.93497	0.494581	1.69746	0.141455	3.78036e-05	0.136093	56992.7	15.8313	7.00068e-05	0.252024			41330.7	11.4807	12	21.5892	1.7991	218.26	18.1883	11.3989	0.949912	3.18864	0.26572	5.18703e-05	0.186733	9.6056e-05	0.345802	0.422507	51868.5	14.4079
		41420.7	11.5058	12	11.1428	0.928569	256.316	21.3597	6.00753	0.500627	1.71741	0.143117	3.78036e-05	0.136093	56992.7	15.8313	7.00068e-05	0.252024			41420.7	11.5058	12	21.8463	1.82052	217.301	18.1084	11.5378	0.961482	3.22775	0.268979	5.14906e-05	0.185366	9.5353e-05	0.343271	0.422317	51872.6	14.4091
		41510.8	11.5308	12	11.2788	0.939899	255.81	21.3175	6.08095	0.506746	1.7376	0.1448	3.78036e-05	0.136093	56992.7	15.8313	7.00068e-05	0.252024			41510.8	11.5308	12	22.1063	1.84219	216.332	18.0276	11.6782	0.973182	3.26733	0.272278	5.10873e-05	0.183914	9.46061e-05	0.340582	0.422112	51876.7	14.4102
		41600.8	11.5558	12	11.4164	0.951364	255.298	21.2748	6.15524	0.512937	1.75803	0.146503	3.78036e-05	0.136093	56992.7	15.8313	7.00067e-05	0.252024			41600.8	11.5558	12	22.3692	1.8641	215.351	17.9459	11.8202	0.985014	3.30738	0.275615	5.06583e-05	0.18237	9.38117e-05	0.337722	0.42189	51880.8	14.4113
		41690.8	11.5808	12	11.5556	0.962964	254.78	21.2317	6.23041	0.519201	1.77872	0.148226	3.78036e-05	0.136093	56992.7	15.8313	7.00067e-05	0.252024			41690.8	11.5808	12	22.6351	1.88626	214.36	17.8633	11.9638	0.996979	3.3479	0.278992	5.02013e-05	0.180725	9.29655e-05	0.334676	0.42165	51884.9	14.4125
		41780.9	11.6058	12	11.6964	0.974702	254.256	21.188	6.30647	0.525539	1.79965	0.149971	3.78036e-05	0.136093	56992.7	15.8313	7.00067e-05	0.252024			41780.9	11.6058	12	22.904	1.90866	213.357	17.7797	12.1089	1.00908	3.38891	0.282409	4.97139e-05	0.17897	9.20629e-05	0.331426	0.42139	51889	14.4136
		41870.9	11.6308	12	11.839	0.986579	253.726	21.1438	6.38343	0.531953	1.82085	0.151737	3.78036e-05	0.136093	56992.7	15.8313	7.00067e-05	0.252024			41870.9	11.6308	12	23.1758	1.93132	212.343	17.6952	12.2558	1.02131	3.4304	0.285867	4.91934e-05	0.177096	9.10988e-05	0.327956	0.421107	51893.1	14.4147
		41961	11.6558	12	11.9832	0.998597	253.189	21.0991	6.46131	0.538442	1.8423	0.153525	3.78036e-05	0.136093	56992.7	15.8313	7.00066e-05	0.252024			41961	11.6558	12	23.4508	1.95423	211.317	17.6098	12.4042	1.03368	3.47238	0.289365	4.86365e-05	0.175091	9.00676e-05	0.324243	0.420798	51897.2	14.4159
		42051	11.6808	12	12.1291	1.01076	252.646	21.0538	6.5401	0.545008	1.86401	0.155334	3.78036e-05	0.136093	56992.7	15.8313	7.00066e-05	0.252024			42051	11.6808	12	23.7288	1.9774	210.28	17.5233	12.5543	1.04619	3.51487	0.292905	4.80401e-05	0.172944	8.89632e-05	0.320267	0.420459	51901.3	14.417
		42141.1	11.7059	12	12.2767	1.02306	252.096	21.008	6.61982	0.551652	1.88598	0.157165	3.78036e-05	0.136093	56992.7	15.8313	7.00066e-05	0.252024			42141.1	11.7059	12	24.0099	2.00082	209.231	17.436	12.7061	1.05884	3.55785	0.296488	4.74004e-05	0.170641	8.77785e-05	0.316003	0.420087	51905.4	14.4182
		42231.1	11.7309	12	12.4261	1.03551	251.54	20.9617	6.70049	0.558374	1.90823	0.159019	3.78036e-05	0.136093	56992.7	15.8313	7.00066e-05	0.252024			42231.1	11.7309	12	24.2941	2.02451	208.171	17.3476	12.8596	1.07163	3.60135	0.300112	4.67134e-05	0.168168	8.65062e-05	0.311422	0.419676	51909.5	14.4193
		42321.2	11.7559	12	12.5772	1.0481	250.978	20.9148	6.7821	0.565175	1.93074	0.160895	3.78036e-05	0.136093	56992.7	15.8313	7.00065e-05	0.252023			42321.2	11.7559	12	24.5815	2.04846	207.099	17.2582	13.0148	1.08457	3.64536	0.30378	4.59745e-05	0.165508	8.5138e-05	0.306497	0.419222	51913.6	14.4204
		42411.2	11.7809	12	12.7301	1.06085	250.409	20.8674	6.86468	0.572057	1.95353	0.162794	3.78035e-05	0.136093	56992.7	15.8313	7.00065e-05	0.252023			42411.2	11.7809	12	24.8721	2.07267	206.015	17.1679	13.1717	1.09764	3.68989	0.30749	4.51789e-05	0.162644	8.36647e-05	0.301193	0.418718	51917.7	14.4216
		42501.3	11.8059	12	12.8849	1.07374	249.833	20.8194	6.94823	0.579019	1.97659	0.164716	3.78035e-05	0.136093	56992.7	15.8313	7.00063e-05	0.252023			42501.3	11.8059	12	25.1659	2.09715	204.918	17.0765	13.3304	1.11086	3.73494	0.311245	4.43214e-05	0.159557	8.20766e-05	0.295476	0.418156	51921.8	14.4227
		42591.3	11.8309	12	13.0414	1.08678	249.25	20.7708	7.03276	0.586064	1.99994	0.166662	3.78034e-05	0.136092	56992.7	15.8313	7.00063e-05	0.252023			42591.3	11.8309	12	25.4629	2.12191	203.81	16.9841	13.4908	1.12423	3.78053	0.315044	4.33961e-05	0.156226	8.03632e-05	0.289307	0.417526	51925.9	14.4239
		42681.3	11.8559	12	13.1998	1.09998	248.661	20.7217	7.11829	0.593191	2.02357	0.168631	3.78034e-05	0.136092	56992.7	15.8313	7.0006e-05	0.252022			42681.3	11.8559	12	25.7633	2.14694	202.689	16.8907	13.653	1.13775	3.82666	0.318888	4.21137e-05	0.151609	7.79883e-05	0.280758	0.41661	51931.1	14.4253
		42771.4	11.8809	12	13.36	1.11334	248.064	20.672	7.20482	0.600402	2.04748	0.170624	3.78033e-05	0.136092	56992.7	15.8313	7.0006e-05	0.252022			42771.4	11.8809	12	26.0669	2.17224	201.555	16.7963	13.8169	1.15141	3.87333	0.322777	4.21137e-05	0.151609	7.79883e-05	0.280758	0.41661	51931.1	14.4253
		42861.4	11.906	12	13.5222	1.12685	247.461	20.6217	7.29237	0.607698	2.07169	0.172641	3.78033e-05	0.136092	56992.7	15.8313	7.00058e-05	0.252021			42861.4	11.906	12	26.3739	2.19783	200.41	16.7008	13.9827	1.16523	3.92055	0.326712	4.06988e-05	0.146516	7.53682e-05	0.271326	0.415538	51936.3	14.4267
		42951.5	11.931	12	13.6862	1.14052	246.85	20.5708	7.38095	0.615079	2.09619	0.174682	3.78032e-05	0.136091	56992.7	15.8313	7.00058e-05	0.252021			42951.5	11.931	12	26.6843	2.22369	199.251	16.6043	14.1503	1.17919	3.96832	0.330693	4.06988e-05	0.146516	7.53682e-05	0.271326	0.415538	51936.3	14.4267
		43041.5	11.956	12	13.8521	1.15435	246.232	20.5193	7.47056	0.622547	2.12099	0.176749	3.78032e-05	0.136091	56992.7	15.8313	7.00055e-05	0.25202			43041.5	11.956	12	26.9981	2.24984	198.08	16.5066	14.3198	1.19331	4.01666	0.334722	4.12063e-05	0.148343	7.6308e-05	0.274709	0.415931	51934.5	14.4262
		43131.6	11.981	12	14.02	1.16834	245.607	20.4672	7.56122	0.630102	2.14608	0.17884	3.78031e-05	0.136091	56992.7	15.8313	7.00055e-05	0.25202			43131.6	11.981	12	27.3153	2.27628	196.895	16.4079	14.4911	1.20759	4.06557	0.338797	4.12063e-05	0.148343	7.6308e-05	0.274709	0.415931	51934.5	14.4262
		43221.6	12.006	12	14.1899	1.18249	244.975	20.4145	7.65295	0.637745	2.17148	0.180957	3.78031e-05	0.136091	56992.7	15.8313	7.00031e-05	0.252011			43221.6	12.006	12	27.636	2.303	195.698	16.3082	14.6643	1.22202	4.11505	0.34292	4.16673e-05	0.150002	7.71617e-05	0.277782	0.416279	51932.8	14.4258
		43311.7	12.031	12	14.3617	1.19681	244.335	20.3612	7.74574	0.645478	2.19719	0.183099	3.7802e-05	0.136087	56992.7	15.8313	7.00031e-05	0.252011			43311.7	12.031	12	27.9602	2.33002	194.487	16.2073	14.8393	1.23661	4.16511	0.347092	4.16673e-05	0.150002	7.71617e-05	0.277782	0.416279	51932.8	14.4258
		43401.7	12.056	12	14.5356	1.2113	243.687	20.3073	7.83962	0.653302	2.22321	0.185268	3.7802e-05	0.136087	56992.7	15.8313	7.00007e-05	0.252003			43401.7	12.056	12	28.288	2.35733	193.264	16.1053	15.0163	1.25136	4.21576	0.351313	4.12063e-05	0.148343	7.6308e-05	0.274709	0.415931	51934.5	14.4262
		43491.7	12.081	12	14.7115	1.22596	243.033	20.2527	7.9346	0.661216	2.24955	0.187462	3.78008e-05	0.136083	56992.7	15.8313	7.00007e-05	0.252003			43491.7	12.081	12	28.6193	2.38494	192.026	16.0022	15.1952	1.26627	4.267	0.355583	4.07303e-05	0.146629	7.54266e-05	0.271536	0.415563	51936.2	14.4267
		43581.8	12.1061	12	14.8894	1.24078	242.37	20.1975	8.03068	0.669223	2.2762	0.189683	3.78008e-05	0.136083	56992.7	15.8313	6.99983e-05	0.251994			43581.8	12.1061	12	28.9542	2.41285	190.775	15.898	15.3761	1.28134	4.31884	0.359903	4.02388e-05	0.14486	7.45163e-05	0.268259	0.415175	51937.9	14.4272
		43671.8	12.1311	12	15.0694	1.25578	241.7	20.1416	8.12788	0.677323	2.30318	0.191932	3.77997e-05	0.136079	56992.7	15.8313	6.99983e-05	0.251994			43671.8	12.1311	12	29.2928	2.44107	189.511	15.7926	15.5589	1.29658	4.37129	0.364274	3.97313e-05	0.143033	7.35765e-05	0.264875	0.414765	51939.6	14.4277
		43761.9	12.1561	12	15.2515	1.27096	241.021	20.0851	8.22621	0.685518	2.33048	0.194207	3.77997e-05	0.136079	56992.7	15.8313	6.99959e-05	0.251985			43761.9	12.1561	12	29.635	2.46959	188.233	15.686	15.7437	1.31198	4.42435	0.368696	3.92073e-05	0.141146	7.26061e-05	0.261382	0.414331	51941.2	14.4281
		43851.9	12.1811	12	15.4357	1.28631	240.335	20.028	8.32569	0.693807	2.35811	0.196509	3.77986e-05	0.136075	56992.7	15.8313	6.99959e-05	0.251985			43851.9	12.1811	12	29.981	2.49841	186.94	15.5784	15.9305	1.32754	4.47803	0.373169	3.86664e-05	0.139199	7.16044e-05	0.257776	0.413872	51942.9	14.4286
		43942	12.2061	12	15.6221	1.30184	239.641	19.9701	8.42632	0.702193	2.38608	0.19884	3.77986e-05	0.136075	56992.7	15.8313	6.99719e-05	0.251899			43942	12.2061	12	30.3306	2.52755	185.634	15.4695	16.1193	1.34328	4.53234	0.377695	3.77513e-05	0.135905	6.99099e-05	0.251676	0.413068	51945.7	14.4294
		44032	12.2311	12	15.8106	1.31755	238.939	19.9116	8.52812	0.710677	2.41438	0.201198	3.77874e-05	0.136035	56992.8	15.8313	6.99719e-05	0.251899			44032	12.2311	12	30.6841	2.55701	184.314	15.3595	16.3102	1.35918	4.58728	0.382273	3.77663e-05	0.135959	6.99376e-05	0.251775	0.413082	51945.7	14.4294
		44122.1	12.2561	12	16.0013	1.33344	238.229	19.8524	8.6311	0.719258	2.44303	0.203585	3.77874e-05	0.136035	56992.8	15.8313	6.99479e-05	0.251813			44122.1	12.2561	12	31.0413	2.58678	182.979	15.2482	16.5031	1.37526	4.64286	0.386905	3.77661e-05	0.135958	6.99372e-05	0.251774	0.413082	51945.7	14.4294
		44212.1	12.2811	12	16.1942	1.34952	237.51	19.7925	8.73528	0.72794	2.47202	0.206001	3.77761e-05	0.135994	56992.8	15.8313	6.99239e-05	0.251726			44212.1	12.2811	12	31.4024	2.61687	181.63	15.1358	16.6981	1.39151	4.69908	0.39159	3.85397e-05	0.138743	7.13698e-05	0.256931	0.413763	51943.3	14.4287
		44302.2	12.3062	12	16.3894	1.36578	236.783	19.732	8.84065	0.736721	2.50136	0.208446	3.77649e-05	0.135954	56992.8	15.8313	6.98998e-05	0.251639			44302.2	12.3062	12	31.7673	2.64728	180.266	15.0221	16.8952	1.40793	4.75596	0.39633	3.85397e-05	0.138743	7.13698e-05	0.256931	0.413763	51943.3	14.4287
		44392.2	12.3312	12	16.5868	1.38223	236.048	19.6707	8.94725	0.745604	2.53105	0.210921	3.77537e-05	0.135913	56992.9	15.8314	6.97682e-05	0.251166			44392.2	12.3312	12	32.1362	2.67802	178.887	14.9073	17.0943	1.42453	4.8135	0.401125	3.84121e-05	0.138283	7.11335e-05	0.256081	0.413652	51943.7	14.4288
		44482.2	12.3562	12	16.7864	1.39887	235.304	19.6087	9.05508	0.75459	2.5611	0.213425	3.76826e-05	0.135657	56993.1	15.8314	6.97682e-05	0.251166			44482.2	12.3562	12	32.509	2.70908	177.494	14.7912	17.2956	1.4413	4.87171	0.405976	3.82835e-05	0.137821	7.08955e-05	0.255224	0.41354	51944.1	14.4289
		44572.3	12.3812	12	16.9884	1.4157	234.552	19.546	9.16415	0.763679	2.59151	0.215959	3.76826e-05	0.135657	56993.1	15.8314	6.9636e-05	0.25069			44572.3	12.3812	12	32.8857	2.74048	176.086	14.6738	17.4991	1.45826	4.9306	0.410883	3.81541e-05	0.137355	7.06557e-05	0.254361	0.413427	51944.5	14.429
		44662.3	12.4062	12	17.1927	1.43273	233.791	19.4825	9.27448	0.772874	2.62229	0.218524	3.76113e-05	0.135401	56993.3	15.8315	6.95032e-05	0.250212			44662.3	12.4062	12	33.2665	2.77221	174.662	14.5552	17.7047	1.47539	4.99016	0.415847	3.80237e-05	0.136885	7.04142e-05	0.253491	0.413311	51944.9	14.4291
		44752.4	12.4312	12	17.3994	1.44995	233.021	19.4184	9.38608	0.782174	2.65344	0.22112	3.75396e-05	0.135142	56993.5	15.8315	6.93699e-05	0.249731			44752.4	12.4312	12	33.6513	2.80428	173.224	14.4353	17.9125	1.49271	5.05042	0.420868	3.78923e-05	0.136412	7.0171e-05	0.252616	0.413195	51945.3	14.4292
		44842.4	12.4562	12	17.6085	1.46737	232.242	19.3535	9.49897	0.791581	2.68496	0.223747	3.74676e-05	0.134883	56993.7	15.8316	6.90943e-05	0.248739			44842.4	12.4562	12	34.0402	2.83668	171.769	14.3141	18.1225	1.51021	5.11137	0.425948	3.776e-05	0.135936	6.9926e-05	0.251734	0.413076	51945.7	14.4294
		44932.5	12.4812	12	17.8199	1.48499	231.454	19.2878	9.61315	0.801096	2.71686	0.226405	3.73203e-05	0.134353	56994.2	15.8317	6.90943e-05	0.248739			44932.5	12.4812	12	34.4332	2.86943	170.3	14.1917	18.3347	1.52789	5.17303	0.431086	3.77621e-05	0.135944	6.99299e-05	0.251748	0.413078	51945.7	14.4294
		45022.5	12.5063	12	18.0338	1.50282	230.657	19.2214	9.72864	0.81072	2.74915	0.229095	3.73203e-05	0.134353	56994.2	15.8317	6.88162e-05	0.247738			45022.5	12.5063	12	34.8303	2.90253	168.815	14.0679	18.5492	1.54576	5.2354	0.436283	3.78665e-05	0.136319	7.01231e-05	0.252443	0.413171	51945.4	14.4293
		45112.6	12.5313	12	18.2501	1.52084	229.851	19.1542	9.84546	0.820455	2.78182	0.231818	3.71716e-05	0.133818	56994.6	15.8318	6.85357e-05	0.246728			45112.6	12.5313	12	35.2316	2.93597	167.314	13.9428	18.7659	1.56382	5.29848	0.44154	3.78665e-05	0.136319	7.01231e-05	0.252443	0.413171	51945.4	14.4293
		45202.6	12.5563	12	18.4689	1.53908	229.035	19.0863	9.96361	0.830301	2.81488	0.234573	3.70217e-05	0.133278	56995.1	15.832	6.82526e-05	0.245709			45202.6	12.5563	12	35.6372	2.96976	165.797	13.8164	18.9849	1.58207	5.3623	0.446858	3.78406e-05	0.136226	7.00751e-05	0.25227	0.413148	51945.4	14.4293
		45292.6	12.5813	12	18.6902	1.55752	228.211	19.0175	10.0831	0.84026	2.84834	0.237362	3.68704e-05	0.132733	56995.5	15.8321	6.79671e-05	0.244681			45292.6	12.5813	12	36.047	3.00391	164.264	13.6887	19.2062	1.60051	5.42684	0.452237	3.7841e-05	0.136228	7.00759e-05	0.252273	0.413149	51945.4	14.4293
		45382.7	12.6063	12	18.9141	1.57617	227.376	18.948	10.204	0.850333	2.8822	0.240183	3.67178e-05	0.132184	56995.9	15.8322	6.66234e-05	0.239844			45382.7	12.6063	12	36.461	3.03842	162.715	13.5596	19.4298	1.61915	5.49213	0.457678	3.78598e-05	0.136295	7.01107e-05	0.252399	0.413166	51945.4	14.4293
		45472.7	12.6313	12	19.1404	1.59504	226.533	18.8777	10.3262	0.86052	2.91647	0.243039	3.5935e-05	0.129366	56998.2	15.8328	6.66234e-05	0.239844			45472.7	12.6313	12	36.8794	3.07328	161.15	13.4292	19.6557	1.63797	5.55817	0.463181	3.78531e-05	0.136271	7.00984e-05	0.252354	0.41316	51945.4	14.4293
		45562.8	12.6563	12	19.3694	1.61412	225.679	18.8066	10.4499	0.870824	2.95114	0.245928	3.5935e-05	0.129366	56998.2	15.8328	6.68823e-05	0.240776			45562.8	12.6563	12	37.3022	3.10851	159.568	13.2973	19.884	1.657	5.62497	0.468747	3.78465e-05	0.136247	7.00861e-05	0.25231	0.413154	51945.4	14.4293
		45652.8	12.6813	12	19.601	1.63342	224.816	18.7347	10.5749	0.881245	2.98623	0.248853	3.61215e-05	0.130037	56997.6	15.8327	6.68823e-05	0.240776			45652.8	12.6813	12	37.7293	3.14411	157.97	13.1642	20.1146	1.67622	5.69253	0.474377	3.78398e-05	0.136223	7.00737e-05	0.252265	0.413148	51945.4	14.4293
		45742.9	12.7064	12	19.8352	1.65293	223.943	18.6619	10.7014	0.891785	3.02174	0.251812	3.61215e-05	0.130037	56997.6	15.8327	6.57618e-05	0.236743			45742.9	12.7064	12	38.1608	3.18007	156.355	13.0296	20.3477	1.69564	5.76086	0.480072	3.78399e-05	0.136224	7.00739e-05	0.252266	0.413148	51945.4	14.4293
		45832.9	12.7314	12	20.0721	1.67267	223.06	18.5883	10.8293	0.902444	3.05768	0.254806	3.55052e-05	0.127819	56999.3	15.8331	6.57619e-05	0.236743			45832.9	12.7314	12	38.5969	3.2164	154.723	12.8936	20.5831	1.71526	5.82998	0.485832	3.78443e-05	0.13624	7.00821e-05	0.252296	0.413152	51945.4	14.4293
		45923	12.7564	12	20.3117	1.69264	222.167	18.5139	10.9587	0.913225	3.09404	0.257837	3.55052e-05	0.127819	56999.3	15.8331	6.60113e-05	0.237641			45923	12.7564	12	39.0374	3.25311	153.074	12.7562	20.821	1.73508	5.89988	0.491657	3.78422e-05	0.136232	7.00781e-05	0.252281	0.41315	51945.4	14.4293
		46013	12.7814	12	20.5539	1.71283	221.263	18.4386	11.0895	0.924127	3.13084	0.260903	3.56524e-05	0.128349	56998.9	15.833	6.60113e-05	0.237641			46013	12.7814	12	39.4824	3.2902	151.408	12.6173	21.0613	1.75511	5.97059	0.497549	3.784e-05	0.136224	7.00741e-05	0.252267	0.413148	51945.4	14.4293
		46103.1	12.8064	12	20.799	1.73325	220.35	18.3625	11.2218	0.935153	3.16807	0.264006	3.56524e-05	0.128349	56998.9	15.833	6.51182e-05	0.234425			46103.1	12.8064	12	39.932	3.32767	149.725	12.477	21.3041	1.77534	6.04209	0.503508	3.78401e-05	0.136224	7.00742e-05	0.252267	0.413148	51945.4	14.4293
		46193.1	12.8314	12	21.0467	1.7539	219.426	18.2855	11.3556	0.946304	3.20575	0.267146	3.51714e-05	0.126617	57000.2	15.8334	6.42027e-05	0.23113			46193.1	12.8314	12	40.3862	3.36552	148.024	12.3353	21.5494	1.79578	6.11442	0.509535	3.78413e-05	0.136229	7.00766e-05	0.252276	0.413149	51945.4	14.4293
		46283.1	12.8564	12	21.2973	1.77478	218.491	18.2076	11.491	0.95758	3.24388	0.270323	3.46784e-05	0.124842	57001.5	15.8338	6.32647e-05	0.227753			46283.1	12.8564	12	40.8451	3.40376	146.306	12.1921	21.7971	1.81643	6.18756	0.51563	3.78414e-05	0.136229	7.00766e-05	0.252276	0.413149	51945.4	14.4293
		46373.2	12.8814	12	21.5508	1.7959	217.546	18.1289	11.6278	0.968984	3.28246	0.273539	3.41733e-05	0.123024	57002.8	15.8341	6.2304e-05	0.224294			46373.2	12.8814	12	41.3086	3.44238	144.57	12.0475	22.0474	1.83729	6.26153	0.521795	3.78418e-05	0.13623	7.00773e-05	0.252278	0.413149	51945.4	14.4293
		46463.2	12.9065	12	21.807	1.81725	216.591	18.0492	11.7662	0.980516	3.3215	0.276792	3.36561e-05	0.121162	57004.1	15.8345	6.13204e-05	0.220754			46463.2	12.9065	12	41.7768	3.4814	142.816	11.9013	22.3003	1.85836	6.33635	0.528029	3.78418e-05	0.13623	7.00773e-05	0.252278	0.413149	51945.4	14.4293
		46553.3	12.9315	12	22.0662	1.83885	215.624	17.9687	11.9061	0.992178	3.36101	0.280084	3.31265e-05	0.119255	57005.4	15.8348	6.01003e-05	0.216361			46553.3	12.9315	12	42.2498	3.52082	141.044	11.7537	22.5557	1.87964	6.41201	0.534334	3.7842e-05	0.136231	7.00777e-05	0.25228	0.41315	51945.4	14.4293
		46643.3	12.9565	12	22.3282	1.86069	214.647	17.8872	12.0477	1.00397	3.40098	0.283415	3.24646e-05	0.116872	57007	15.8353	6.01003e-05	0.216361			46643.3	12.9565	12	42.7275	3.56063	139.254	11.6045	22.8137	1.90114	6.48853	0.540711	3.7842e-05	0.136231	7.00777e-05	0.25228	0.41315	51945.4	14.4293
		46733.4	12.9815	12	22.5932	1.88277	213.658	17.8049	12.1908	1.0159	3.44143	0.286786	3.24646e-05	0.116872	57007	15.8353	5.88468e-05	0.211848			46733.4	12.9815	12	43.2101	3.60084	137.446	11.4538	23.0743	1.92285	6.56591	0.547159	3.78421e-05	0.136231	7.00779e-05	0.25228	0.41315	51945.4	14.4293
		46823.4	13.0065	12	22.8612	1.9051	212.659	17.7216	12.3355	1.02795	3.48236	0.290197	3.17844e-05	0.114424	57008.5	15.8357	5.75599e-05	0.207216			46823.4	13.0065	12	43.6975	3.64146	135.62	11.3016	23.3375	1.94479	6.64416	0.55368	3.7842e-05	0.136231	7.00777e-05	0.25228	0.41315	51945.4	14.4293
		46913.5	13.0315	12	23.1322	1.92768	211.648	17.6373	12.4818	1.04015	3.52378	0.293648	3.1086e-05	0.11191	57010.1	15.8361	5.78263e-05	0.208175			46913.5	13.0315	12	44.1898	3.68248	133.775	11.1479	23.6033	1.96694	6.7233	0.560275	3.7842e-05	0.136231	7.00777e-05	0.25228	0.41315	51945.4	14.4293
		47003.5	13.0565	12	23.4062	1.95052	210.626	17.5521	12.6297	1.05248	3.56568	0.29714	3.12306e-05	0.11243	57010.1	15.8361	5.78237e-05	0.208165			47003.5	13.0565	12	44.687	3.72392	131.911	10.9926	23.8718	1.98932	6.80333	0.566944	3.7842e-05	0.136231	7.00778e-05	0.25228	0.41315	51945.4	14.4293
		47093.5	13.0815	12	23.6832	1.9736	209.592	17.466	12.7793	1.06495	3.60808	0.300673	3.12292e-05	0.112425	57010.1	15.8361	5.78237e-05	0.208165			47093.5	13.0815	12	45.1892	3.76576	130.029	10.8357	24.143	2.01191	6.88426	0.573688	3.78419e-05	0.136231	7.00777e-05	0.25228	0.41315	51945.4	14.4293
		47183.6	13.1066	12	23.9634	1.99695	208.547	17.3789	12.9306	1.07755	3.65098	0.304249	3.12292e-05	0.112425	57010.1	15.8361	5.87196e-05	0.21139			47183.6	13.1066	12	45.6963	3.80803	128.127	10.6773	24.4168	2.03473	6.96609	0.580508	3.78419e-05	0.136231	7.00777e-05	0.25228	0.41315	51945.4	14.4293
		47273.6	13.1316	12	24.2466	2.02055	207.49	17.2908	13.0836	1.0903	3.6944	0.307866	3.17154e-05	0.114175	57008.7	15.8357	5.87196e-05	0.21139			47273.6	13.1316	12	46.2085	3.85071	126.207	10.5172	24.6934	2.05778	7.04885	0.587404	3.7842e-05	0.136231	7.00777e-05	0.25228	0.41315	51945.4	14.4293
		47363.7	13.1566	12	24.533	2.04442	206.421	17.2018	13.2382	1.10319	3.73832	0.311527	3.17154e-05	0.114175	57008.7	15.8357	5.85921e-05	0.210931			47363.7	13.1566	12	46.7257	3.89381	124.267	10.3556	24.9727	2.08106	7.13253	0.594378	3.7842e-05	0.136231	7.00777e-05	0.25228	0.41315	51945.4	14.4293
		47453.7	13.1816	12	24.8226	2.06855	205.34	17.1117	13.3946	1.11622	3.78276	0.31523	3.16462e-05	0.113926	57008.9	15.8358	5.84642e-05	0.210471			47453.7	13.1816	12	47.2481	3.93734	122.308	10.1924	25.2548	2.10456	7.21715	0.601429	3.7842e-05	0.136231	7.00777e-05	0.25228	0.41315	51945.4	14.4293
		47543.8	13.2066	12	25.1154	2.09295	204.248	17.0207	13.5527	1.12939	3.82773	0.318977	3.15768e-05	0.113676	57009	15.8358	5.8336e-05	0.21001			47543.8	13.2066	12	47.7755	3.98129	120.33	10.0275	25.5396	2.1283	7.30271	0.608559	3.7842e-05	0.136231	7.00777e-05	0.25228	0.41315	51945.4	14.4293
		47633.8	13.2316	12	25.4114	2.11762	203.143	16.9286	13.7126	1.14271	3.87322	0.322769	3.15072e-05	0.113426	57009.2	15.8359	5.82075e-05	0.209547			47633.8	13.2316	12	48.3081	4.02568	118.332	9.861	25.8272	2.15227	7.38923	0.615769	3.7842e-05	0.136231	7.00777e-05	0.25228	0.41315	51945.4	14.4293
		47723.9	13.2566	12	25.7107	2.14256	202.026	16.8355	13.8742	1.15618	3.91926	0.326605	3.14375e-05	0.113175	57009.3	15.8359	5.80786e-05	0.209083			47723.9	13.2566	12	48.8459	4.07049	116.314	9.69285	26.1176	2.17647	7.47671	0.623059	3.7842e-05	0.136231	7.00777e-05	0.25228	0.41315	51945.4	14.4293
		47813.9	13.2816	12	26.0133	2.16778	200.896	16.7414	14.0376	1.1698	3.96583	0.330486	3.13675e-05	0.112923	57009.5	15.836	5.73111e-05	0.20632			47813.9	13.2816	12	49.3889	4.11575	114.277	9.52304	26.4108	2.2009	7.56517	0.630431	3.7842e-05	0.136231	7.00777e-05	0.25228	0.41315	51945.4	14.4293
		47904	13.3067	12	26.3192	2.19327	199.754	16.6462	14.2028	1.18357	4.01295	0.334413	3.09486e-05	0.111415	57010.4	15.8362	5.74701e-05	0.206892			47904	13.3067	12	49.9372	4.16144	112.219	9.35157	26.7069	2.22558	7.6546	0.637884	3.78419e-05	0.136231	7.00777e-05	0.25228	0.41315	51945.4	14.4293
		47994	13.3317	12	26.6285	2.21904	198.6	16.55	14.3698	1.19748	4.06063	0.338386	3.10354e-05	0.111727	57010.4	15.8362	5.74691e-05	0.206889			47994	13.3317	12	50.4908	4.20757	110.141	9.17842	27.0058	2.25049	7.74503	0.645419	3.78419e-05	0.136231	7.00777e-05	0.25228	0.41315	51945.4	14.4293
		48084	13.3567	12	26.9412	2.2451	197.432	16.4527	14.5387	1.21155	4.10886	0.342405	3.10349e-05	0.111725	57010.4	15.8362	5.80003e-05	0.208801			48084	13.3567	12	51.0497	4.25414	108.043	9.00358	27.3076	2.27564	7.83647	0.653039	3.7842e-05	0.136231	7.00777e-05	0.25228	0.41315	51945.4	14.4293
		48174.1	13.3817	12	27.2573	2.27144	196.252	16.3543	14.7093	1.22578	4.15767	0.346472	3.13249e-05	0.11277	57009.6	15.836	5.80003e-05	0.208801			48174.1	13.3817	12	51.614	4.30116	105.925	8.82705	27.6123	2.30103	7.92891	0.660742	3.7842e-05	0.136231	7.00777e-05	0.25228	0.41315	51945.4	14.4293
		48264.1	13.4067	12	27.5769	2.29807	195.059	16.2549	14.8819	1.24016	4.20704	0.350587	3.13249e-05	0.11277	57009.6	15.836	5.79219e-05	0.208519			48264.1	13.4067	12	52.1836	4.34863	103.786	8.6488	27.9199	2.32666	8.02237	0.668531	3.78419e-05	0.136231	7.00777e-05	0.25228	0.41315	51945.4	14.4293
		48354.2	13.4317	12	27.8999	2.32499	193.852	16.1544	15.0564	1.2547	4.257	0.35475	3.12822e-05	0.112616	57009.7	15.836	5.79219e-05	0.208519			48354.2	13.4317	12	52.7587	4.39656	101.626	8.46882	28.2305	2.35254	8.11687	0.676406	3.78419e-05	0.136231	7.00777e-05	0.25228	0.41315	51945.4	14.4293
		48444.2	13.4567	12	28.2265	2.35221	192.633	16.0527	15.2327	1.26939	4.30753	0.358961	3.12822e-05	0.112616	57009.7	15.836	5.78434e-05	0.208236			48444.2	13.4567	12	53.3392	4.44493	99.4454	8.28712	28.544	2.37866	8.2124	0.684367	3.78419e-05	0.136231	7.00776e-05	0.252279	0.41315	51945.4	14.4293
		48534.3	13.4817	12	28.5566	2.37972	191.4	15.95	15.411	1.28425	4.35866	0.363222	3.12394e-05	0.112462	57009.8	15.836	5.78434e-05	0.208236			48534.3	13.4817	12	53.9252	4.49376	97.2441	8.10368	28.8604	2.40503	8.30899	0.692416	3.78419e-05	0.136231	7.00776e-05	0.252279	0.41315	51945.4	14.4293
		48624.3	13.5068	12	28.8903	2.40753	190.153	15.8461	15.5912	1.29926	4.41039	0.367533	3.12394e-05	0.112462	57009.8	15.836	5.77648e-05	0.207953			48624.3	13.5068	12	54.5167	4.54306	95.0217	7.91848	29.1798	2.43165	8.40663	0.700553	3.78419e-05	0.136231	7.00776e-05	0.252279	0.41315	51945.4	14.4293
		48714.4	13.5318	12	29.2277	2.43564	188.893	15.7411	15.7733	1.31444	4.46272	0.371894	3.11966e-05	0.112308	57009.9	15.8361	5.77648e-05	0.207953			48714.4	13.5318	12	55.1137	4.59281	92.7782	7.73152	29.5022	2.45852	8.50535	0.708779	3.78419e-05	0.136231	7.00776e-05	0.252279	0.41315	51945.4	14.4293
		48804.4	13.5568	12	29.5686	2.46405	187.62	15.635	15.9575	1.32979	4.51567	0.376305	3.11966e-05	0.112308	57009.9	15.8361	5.7686e-05	0.20767			48804.4	13.5568	12	55.7163	4.64303	90.5134	7.54279	29.8276	2.48563	8.60514	0.717095	3.78419e-05	0.136231	7.00776e-05	0.252279	0.41315	51945.4	14.4293
		48894.4	13.5818	12	29.9133	2.49277	186.332	15.5277	16.1436	1.3453	4.56923	0.380769	3.11537e-05	0.112153	57010	15.8361	5.7686e-05	0.20767			48894.4	13.5818	12	56.3245	4.69371	88.2273	7.35227	30.156	2.513	8.70603	0.725503	3.78419e-05	0.136231	7.00776e-05	0.252279	0.41315	51945.4	14.4293
		48984.5	13.6068	12	30.2617	2.52181	185.03	15.4192	16.3317	1.36098	4.62341	0.385284	3.11537e-05	0.112153	57010	15.8361	5.76071e-05	0.207386			48984.5	13.6068	12	56.9383	4.74486	85.9197	7.15997	30.4875	2.54062	8.80802	0.734001	3.78419e-05	0.136231	7.00776e-05	0.252279	0.41315	51945.4	14.4293
		49074.5	13.6318	12	30.6138	2.55115	183.714	15.3095	16.5219	1.37682	4.67822	0.389852	3.11107e-05	0.111999	57010.1	15.8361	5.76071e-05	0.207386			49074.5	13.6318	12	57.5578	4.79648	83.5904	6.96587	30.822	2.5685	8.91111	0.742593	3.78419e-05	0.136231	7.00776e-05	0.252279	0.41315	51945.4	14.4293
		49164.6	13.6568	12	30.9697	2.58081	182.384	15.1987	16.714	1.39284	4.73368	0.394473	3.11107e-05	0.111999	57010.1	15.8361	5.68116e-05	0.204522			49164.6	13.6568	12	58.1829	4.84858	81.2395	6.76996	31.1596	2.59663	9.01533	0.751278	3.78419e-05	0.136231	7.00775e-05	0.252279	0.41315	51945.4	14.4293
		49254.6	13.6818	12	31.3295	2.61079	181.04	15.0867	16.9083	1.40903	4.78977	0.399148	3.06774e-05	0.110439	57011	15.8364	5.69931e-05	0.205175			49254.6	13.6818	12	58.8137	4.90114	78.8667	6.57223	31.5002	2.62502	9.12068	0.760057	3.78419e-05	0.136231	7.00775e-05	0.252279	0.41315	51945.4	14.4293
		49344.7	13.7069	12	31.693	2.64109	179.681	14.9734	17.1046	1.42539	4.84652	0.403877	3.07763e-05	0.110795	57011	15.8364	5.69919e-05	0.205171			49344.7	13.7069	12	59.4502	4.95419	76.4721	6.37268	31.8439	2.65366	9.22717	0.768931	3.78418e-05	0.136231	7.00775e-05	0.252279	0.413149	51945.4	14.4293
		49434.7	13.7319	12	32.0605	2.67171	178.308	14.859	17.3031	1.44192	4.90393	0.408661	3.07756e-05	0.110792	57011	15.8364	5.75281e-05	0.207101			49434.7	13.7319	12	60.0925	5.00771	74.0555	6.17129	32.1908	2.68256	9.33481	0.777901	3.78418e-05	0.136231	7.00775e-05	0.252279	0.413149	51945.4	14.4293
		49524.8	13.7569	12	32.4319	2.70266	176.919	14.7433	17.5036	1.45864	4.962	0.4135	3.10677e-05	0.111844	57010.2	15.8362	5.75459e-05	0.207165			49524.8	13.7569	12	60.7405	5.06171	71.6168	5.96807	32.5407	2.71172	9.44362	0.786968	3.78418e-05	0.13623	7.00774e-05	0.252279	0.413149	51945.4	14.4293
		49614.8	13.7819	12	32.8072	2.73394	175.516	14.6263	17.7063	1.47553	5.02074	0.418395	3.10774e-05	0.111879	57010.2	15.8362	5.75676e-05	0.207244			49614.8	13.7819	12	61.3943	5.11619	69.156	5.763	32.8937	2.74114	9.55359	0.796133	3.78418e-05	0.13623	7.00774e-05	0.252279	0.413149	51945.4	14.4293
		49704.9	13.8069	12	33.1866	2.76555	174.098	14.5082	17.9111	1.4926	5.08017	0.423347	3.10892e-05	0.111921	57010.1	15.8361	5.75676e-05	0.207244			49704.9	13.8069	12	62.0538	5.17115	66.673	5.55608	33.2499	2.77082	9.66475	0.805396	3.78418e-05	0.13623	7.00774e-05	0.252278	0.413149	51945.4	14.4293
		49794.9	13.8319	12	33.5699	2.79749	172.665	14.3887	18.1181	1.50985	5.14028	0.428356	3.10892e-05	0.111921	57010.1	15.8361	5.75281e-05	0.207101			49794.9	13.8319	12	62.7192	5.2266	64.1677	5.34731	33.6091	2.80076	9.7771	0.814758	3.78418e-05	0.13623	7.00774e-05	0.252278	0.413149	51945.4	14.4293
		49884.9	13.8569	12	33.9573	2.82978	171.216	14.268	18.3273	1.52728	5.20108	0.433423	3.10677e-05	0.111844	57010.2	15.8362	5.7537e-05	0.207133			49884.9	13.8569	12	63.3903	5.28252	61.6401	5.13668	33.9716	2.83096	9.89065	0.824221	3.78417e-05	0.13623	7.00773e-05	0.252278	0.413149	51945.4	14.4293
		49975	13.8819	12	34.3488	2.8624	169.752	14.146	18.5387	1.5449	5.26259	0.438549	3.10725e-05	0.111861	57010.2	15.8362	5.75625e-05	0.207225			49975	13.8819	12	64.0672	5.33893	59.0907	4.92422	34.3371	2.86142	10.0051	0.833759	3.78417e-05	0.13623	7.00773e-05	0.252278	0.413149	51945.4	14.4293
		50065	13.907	12	34.7444	2.89537	168.272	14.0227	18.7524	1.5627	5.3248	0.443733	3.10865e-05	0.111911	57010.1	15.8361	5.75574e-05	0.207207			50065	13.907	12	64.75	5.39583	56.5247	4.71039	34.7058	2.89215	10.1168	0.843066	3.78416e-05	0.13623	7.00771e-05	0.252277	0.413149	51945.4	14.4293
		50155.1	13.932	12	35.1442	2.92868	166.777	13.8981	18.9683	1.58069	5.38773	0.448978	3.10837e-05	0.111901	57010.1	15.8361	5.75586e-05	0.207211			50155.1	13.932	12	65.4386	5.45321	53.9438	4.49532	35.0776	2.92314	10.2246	0.852047	3.78416e-05	0.13623	7.00771e-05	0.252277	0.413149	51945.4	14.4293
		50245.1	13.957	12	35.5482	2.96235	165.266	13.7721	19.1864	1.59887	5.45139	0.454282	3.10843e-05	0.111904	57010.1	15.8361	5.75614e-05	0.207221			50245.1	13.957	12	66.1331	5.51109	51.3481	4.27901	35.4527	2.95439	10.3283	0.860691	3.78415e-05	0.136229	7.00768e-05	0.252277	0.413149	51945.4	14.4293
		50335.2	13.982	12	35.9563	2.99636	163.739	13.6449	19.4068	1.61724	5.51577	0.459648	3.10859e-05	0.111909	57010.1	15.8361	5.75603e-05	0.207217			50335.2	13.982	12	66.8335	5.56946	48.7376	4.06146	35.8309	2.98591	10.4279	0.868988	3.78415e-05	0.136229	7.00768e-05	0.252277	0.413149	51945.4	14.4293
		50425.2	14.007	12	36.3688	3.03073	162.196	13.5163	19.6296	1.6358	5.5809	0.465075	3.1086e-05	0.11191	57010.1	15.8361	5.75592e-05	0.207213			50425.2	14.007	12	67.5399	5.62833	46.1123	3.84269	36.2124	3.0177	10.5231	0.876925	3.78414e-05	0.136229	7.00766e-05	0.252276	0.413149	51945.4	14.4293
		50515.3	14.032	12	36.7856	3.06546	160.636	13.3863	19.8546	1.65455	5.64677	0.470564	3.10862e-05	0.11191	57010.1	15.8361	5.75595e-05	0.207214			50515.3	14.032	12	68.2523	5.6877	43.4724	3.6227	36.5971	3.04976	10.6139	0.884492	3.78414e-05	0.136229	7.00766e-05	0.252276	0.413149	51945.4	14.4293
		50605.3	14.057	12	37.2066	3.10055	159.06	13.255	20.082	1.6735	5.71339	0.476116	3.10859e-05	0.111909	57010.1	15.8361	5.756e-05	0.207216			50605.3	14.057	12	68.9708	5.74756	40.818	3.4015	36.985	3.08208	10.7001	0.891678	3.78412e-05	0.136228	7.00764e-05	0.252275	0.413149	51945.4	14.4293
		50695.3	14.082	12	37.6321	3.13601	157.468	13.1223	20.3117	1.69264	5.78078	0.481732	3.10859e-05	0.111909	57010.1	15.8361	5.75596e-05	0.207215			50695.3	14.082	12	69.6952	5.80793	38.1494	3.17912	37.3762	3.11468	10.7817	0.898471	3.78412e-05	0.136228	7.00764e-05	0.252275	0.413149	51945.4	14.4293
		50785.4	14.1071	12	38.062	3.17183	155.859	12.9883	20.5439	1.71199	5.84894	0.487412	3.1086e-05	0.11191	57010.1	15.8361	5.75597e-05	0.207215			50785.4	14.1071	12	70.4256	5.8688	35.4668	2.95557	37.7706	3.14755	10.8583	0.904859	3.784e-05	0.136224	7.0074e-05	0.252267	0.413148	51945.4	14.4293
		50875.4	14.1321	12	38.4963	3.20802	154.233	12.8528	20.7784	1.73153	5.91788	0.493156	3.10859e-05	0.111909	57010.1	15.8361	5.75598e-05	0.207215			50875.4	14.1321	12	71.1619	5.93016	32.7706	2.73088	38.1683	3.18069	10.93	0.91083	3.784e-05	0.136224	7.0074e-05	0.252267	0.413148	51945.4	14.4293
		50965.5	14.1571	12	38.935	3.24459	152.591	12.7159	21.0153	1.75128	5.9876	0.498967	3.1086e-05	0.111909	57010.1	15.8361	5.75599e-05	0.207216			50965.5	14.1571	12	71.9042	5.99201	30.0612	2.5051	38.569	3.21409	10.9965	0.916373	3.78387e-05	0.136219	7.00717e-05	0.252258	0.413147	51945.4	14.4293
		51055.5	14.1821	12	39.3783	3.28153	150.931	12.5776	21.2547	1.77122	6.05811	0.504843	3.1086e-05	0.11191	57010.1	15.8361	5.75599e-05	0.207216			51055.5	14.1821	12	72.6521	6.05434	27.3393	2.27827	38.9729	3.24774	11.0577	0.921475	3.78387e-05	0.136219	7.00717e-05	0.252258	0.413147	51945.4	14.4293
		51145.6	14.2071	12	39.8261	3.31884	149.254	12.4379	21.4965	1.79138	6.12943	0.510786	3.1086e-05	0.11191	57010.1	15.8361	5.75598e-05	0.207215			51145.6	14.2071	12	73.4056	6.11713	24.6058	2.05049	39.3798	3.28165	11.1135	0.926125	3.78374e-05	0.136215	7.00693e-05	0.25225	0.413146	51945.4	14.4293
		51235.6	14.2321	12	40.2785	3.35654	147.56	12.2967	21.7408	1.81173	6.20156	0.516797	3.1086e-05	0.11191	57010.1	15.8361	5.75599e-05	0.207216			51235.6	14.2321	12	74.1642	6.18035	21.8621	1.82184	39.7895	3.31579	11.1637	0.930309	3.78374e-05	0.136215	7.00693e-05	0.25225	0.413146	51945.4	14.4293
		51325.7	14.2571	12	40.7355	3.39463	145.849	12.154	21.9876	1.8323	6.27451	0.522876	3.1086e-05	0.11191	57010.1	15.8361	5.75599e-05	0.207216			51325.7	14.2571	12	74.9276	6.24397	19.1098	1.59249	40.2017	3.35014	11.2082	0.934016	3.78362e-05	0.13621	7.0067e-05	0.252241	0.413144	51945.5	14.4293
		51415.7	14.2821	12	41.1972	3.4331	144.119	12.0099	22.2369	1.85307	6.34829	0.529024	3.1086e-05	0.11191	57010.1	15.8361	5.75599e-05	0.207216			51415.7	14.2821	12	75.695	6.30792	16.3519	1.36266	40.6161	3.38467	11.2468	0.937235	3.78362e-05	0.13621	7.0067e-05	0.252241	0.413144	51945.5	14.4293
		51505.8	14.3072	12	41.6635	3.47196	142.372	11.8644	22.4887	1.87406	6.4229	0.535242	3.1086e-05	0.11191	57010.1	15.8361	5.75599e-05	0.207216			51505.8	14.3072	12	76.4651	6.3721	13.5925	1.13271	41.032	3.41933	11.2794	0.939953	3.78235e-05	0.136165	7.00436e-05	0.252157	0.413133	51945.5	14.4293
		51595.8	14.3322	12	42.1346	3.51122	140.608	11.7173	22.7431	1.89526	6.49835	0.541529	3.1086e-05	0.11191	57010.1	15.8361	5.75599e-05	0.207216			51595.8	14.3322	12	77.236	6.43633	10.839	0.903247	41.4482	3.45402	11.3059	0.94216	3.78235e-05	0.136165	7.00436e-05	0.252157	0.413133	51945.5	14.4293
		51685.8	14.3572	12	42.6104	3.55087	138.825	11.5687	23	1.91667	6.57466	0.547888	3.1086e-05	0.11191	57010.1	15.8361	5.75599e-05	0.207216			51685.8	14.3572	12	78.0037	6.50031	8.10433	0.675361	41.8628	3.48857	11.3262	0.943849	3.78108e-05	0.136119	7.00201e-05	0.252072	0.413122	51945.5	14.4293
		51775.9	14.3822	12	43.091	3.59092	137.024	11.4186	23.2596	1.9383	6.65183	0.554319	3.1086e-05	0.11191	57010.1	15.8361	5.75599e-05	0.207216			51775.9	14.3822	12	78.7602	6.56335	5.41629	0.451358	42.2713	3.52261	11.3402	0.945014	3.77982e-05	0.136073	6.99966e-05	0.251988	0.41311	51945.6	14.4293
		51865.9	14.4072	12	43.5765	3.63137	135.204	11.267	23.5217	1.96014	6.72987	0.560823	3.1086e-05	0.11191	57010.1	15.8361	5.75599e-05	0.207216			51865.9	14.4072	12	79.4838	6.62365	2.84839	0.237366	42.662	3.55517	11.3479	0.94566	3.77855e-05	0.136028	6.99731e-05	0.251903	0.413099	51945.6	14.4293
		51956	14.4322	12	44.0668	3.67223	133.367	11.1139	23.7864	1.9822	6.80879	0.567399	3.1086e-05	0.11191	57010.1	15.8361	5.75599e-05	0.207216			51956	14.4322	12	80.1983	6.6832	0.697067	0.058089	42.9878	3.58231	11.1024	0.925203	3.77143e-05	0.135772	6.98413e-05	0.251429	0.413035	51945.8	14.4294
		52046	14.4572	12	44.5619	3.71349	131.511	10.9592	24.0538	2.00449	6.88859	0.574049	3.1086e-05	0.11191	57010.1	15.8361	5.75599e-05	0.207216			52046	14.4572	12.001	81.4553	6.78739	0.177053	0.0147533	43.1514	3.59566	8.98266	0.748494	3.77143e-05	0.135772	6.98413e-05	0.251429	0.413035	51945.8	14.4294
		52136.1	14.4822	12	45.062	3.75517	129.636	10.803	24.3239	2.02699	6.96929	0.580774	3.1086e-05	0.11191	57010.1	15.8361	5.75599e-05	0.207215			52136.1	14.4822	12.002	82.586	6.881	0.13287	0.0110707	43.2473	3.60333	6.86445	0.571941	3.76429e-05	0.135514	6.9709e-05	0.250952	0.412971	51946	14.4295
		52226.1	14.5073	12	45.5671	3.79726	127.742	10.6452	24.5966	2.04972	7.0509	0.587575	3.1086e-05	0.11191	57010.1	15.8361	5.75599e-05	0.207215			52226.1	14.5073	12.0031	83.6945	6.97275	0.124432	0.0103667	43.3374	3.61052	4.77198	0.397563	3.75711e-05	0.135256	6.95761e-05	0.250474	0.412906	51946.3	14.4295
		52316.2	14.5323	12	46.0772	3.83977	125.829	10.4858	24.8721	2.07267	7.13342	0.594452	3.1086e-05	0.11191	57010.1	15.8361	5.75598e-05	0.207215			52316.2	14.5323	12.0042	84.7665	7.06143	0.117777	0.00981134	43.4273	3.61769	2.75962	0.229889	3.7499e-05	0.134996	6.94426e-05	0.249993	0.41284	51946.5	14.4296
		52406.2	14.5573	12	46.5923	3.88269	123.897	10.3248	25.1502	2.09585	7.21686	0.601405	3.1086e-05	0.11191	57010.1	15.8361	5.75598e-05	0.207215			52406.2	14.5573	12.0052	85.7246	7.14061	0.112051	0.00933355	43.5169	3.62484	0.999585	0.0832625	3.73503e-05	0.134461	6.91672e-05	0.249002	0.412705	51946.9	14.4297
		52496.2	14.5823	12	47.1125	3.92604	121.946	10.1622	25.4311	2.11926	7.30124	0.608437	3.1086e-05	0.11191	57010.1	15.8361	5.75598e-05	0.207215			52496.2	14.5823	12.0063	86.3015	7.18803	0.10857	0.00904277	43.6063	3.63196	0.08529	0.00710378	3.73503e-05	0.134461	6.91672e-05	0.249002	0.412705	51946.9	14.4297
		52586.3	14.6073	12	47.6377	3.96981	119.976	9.99797	25.7148	2.1429	7.38656	0.615546	3.1086e-05	0.11191	57010.1	15.8361	5.75598e-05	0.207215			52586.3	14.6073	12.0074	86.504	7.20425	0.107969	0.0089919	43.6954	3.63905	0.00179467	0.000149464	3.72003e-05	0.133921	6.88894e-05	0.248002	0.412567	51947.4	14.4298
		52676.3	14.6323	12	48.1681	4.01401	117.986	9.83214	26.0012	2.16677	7.47282	0.622735	3.1086e-05	0.11191	57010.1	15.8361	5.75597e-05	0.207215			52676.3	14.6323	12.0084	86.6698	7.21742	0.107948	0.00898938	43.7845	3.64615	3.2709e-05	2.72384e-06	3.70489e-05	0.133376	6.86091e-05	0.246993	0.412427	51947.8	14.4299
		52766.4	14.6573	12	48.7037	4.05864	115.976	9.66467	26.2904	2.19087	7.56005	0.630004	3.1086e-05	0.111909	57010.1	15.8361	5.75597e-05	0.207215			52766.4	14.6573	12.0095	86.8352	7.23054	0.107953	0.00898894	43.8738	3.65326	5.91501e-07	4.92528e-08	3.68962e-05	0.132826	6.83262e-05	0.245974	0.412284	51948.2	14.4301
		52856.4	14.6823	12	49.2445	4.10371	113.947	9.49555	26.5824	2.2152	7.64825	0.637354	3.1086e-05	0.111909	57010.1	15.8361	5.75596e-05	0.207215			52856.4	14.6823	12.0106	87.0008	7.24369	0.107958	0.00898856	43.9632	3.66038	1.02341e-08	8.52093e-10	3.67421e-05	0.132272	6.80409e-05	0.244947	0.412139	51948.7	14.4302
		52946.5	14.7074	12	49.7905	4.14921	111.897	9.32478	26.8773	2.23977	7.73742	0.644785	3.1086e-05	0.111909	57010.1	15.8361	5.75596e-05	0.207215			52946.5	14.7074	12.0116	87.1668	7.25685	0.107963	0.00898818	44.0528	3.66751	-1.26986e-08	-1.05719e-09	3.60074e-05	0.129627	6.66803e-05	0.240049	0.411433	51950.8	14.4308
		53036.5	14.7324	12	50.3417	4.19514	109.828	9.15233	27.1749	2.26458	7.82759	0.652299	3.1086e-05	0.111909	57010.1	15.8361	5.75595e-05	0.207214			53036.5	14.7324	12.0127	87.333	7.27004	0.107968	0.0089878	44.1426	3.67465	-1.05424e-08	-8.776e-10	3.60074e-05	0.129627	6.66803e-05	0.240049	0.411433	51950.8	14.4308
		53126.6	14.7574	12	50.8983	4.24152	107.738	8.9782	27.4755	2.28962	7.91875	0.659896	3.10859e-05	0.111909	57010.1	15.8361	5.75595e-05	0.207214			53126.6	14.7574	12.0138	87.4996	7.28325	0.107973	0.00898742	44.2326	3.68181	-1.15392e-08	-9.60491e-10	3.61542e-05	0.130155	6.69523e-05	0.241028	0.411576	51950.4	14.4307
		53216.6	14.7824	12	51.4602	4.28835	105.629	8.80238	27.7789	2.31491	8.01092	0.667576	3.10859e-05	0.111909	57010.1	15.8361	5.75583e-05	0.20721			53216.6	14.7824	12.0149	87.6665	7.29649	0.107978	0.00898705	44.3227	3.68898	-1.16194e-08	-9.67082e-10	3.61542e-05	0.130155	6.69523e-05	0.241028	0.411576	51950.4	14.4307
		53306.7	14.8074	12	52.0274	4.33562	103.498	8.62486	28.0852	2.34043	8.1041	0.675342	3.10858e-05	0.111909	57010.1	15.8361	5.75583e-05	0.20721			53306.7	14.8074	12.016	87.8337	7.30975	0.107984	0.00898667	44.413	3.69616	-1.15274e-08	-9.59338e-10	3.55469e-05	0.127969	6.58277e-05	0.23698	0.410977	51952	14.4311
		53396.7	14.8324	12	52.6001	4.38334	101.348	8.44563	28.3944	2.3662	8.19831	0.683193	3.10858e-05	0.111909	57010.1	15.8361	5.75572e-05	0.207206			53396.7	14.8324	12.0171	88.0012	7.32302	0.107989	0.00898629	44.5034	3.70335	-1.14875e-08	-9.55932e-10	3.55469e-05	0.127969	6.58277e-05	0.23698	0.410977	51952	14.4311
		53486.7	14.8574	12	53.1781	4.43151	99.176	8.26467	28.7066	2.39222	8.29356	0.69113	3.10857e-05	0.111909	57010.1	15.8361	5.75572e-05	0.207206			53486.7	14.8574	12.0181	88.169	7.33632	0.107994	0.00898592	44.594	3.71056	-1.1472e-08	-9.54555e-10	3.56837e-05	0.128461	6.60809e-05	0.237891	0.411113	51951.6	14.431
		53576.8	14.8824	12	53.7617	4.48014	96.9837	8.08198	29.0217	2.41847	8.38985	0.699154	3.10856e-05	0.111908	57010.1	15.8361	5.7556e-05	0.207202			53576.8	14.8824	12.0192	88.3372	7.34965	0.107999	0.00898555	44.6848	3.71778	-1.14689e-08	-9.54214e-10	3.56837e-05	0.128461	6.60809e-05	0.237891	0.411113	51951.6	14.431
		53666.8	14.9075	12	54.3507	4.52922	94.7705	7.89754	29.3398	2.44498	8.4872	0.707267	3.10855e-05	0.111908	57010.1	15.8361	5.7556e-05	0.207202			53666.8	14.9075	12.0203	88.5056	7.36299	0.108005	0.00898517	44.7758	3.72501	-1.14672e-08	-9.53981e-10	3.52012e-05	0.126724	6.51874e-05	0.234675	0.410627	51952.9	14.4314
		53756.9	14.9325	12	54.9452	4.57876	92.5362	7.71135	29.6608	2.47173	8.58562	0.715468	3.10845e-05	0.111904	57010.1	15.8361	5.75469e-05	0.207169			53756.9	14.9325	12.0214	88.6744	7.37636	0.10801	0.0089848	44.8669	3.73225	-1.14683e-08	-9.53986e-10	3.47067e-05	0.124944	6.42716e-05	0.231378	0.410116	51954.2	14.4317
		53846.9	14.9575	12	55.5452	4.62877	90.2808	7.5234	29.9848	2.49873	8.68511	0.723759	3.10845e-05	0.111904	57010.1	15.8361	5.75469e-05	0.207169			53846.9	14.9575	12.0225	88.8435	7.38975	0.108015	0.00898443	44.9582	3.7395	-1.1469e-08	-9.53956e-10	3.42e-05	0.12312	6.33333e-05	0.228	0.409578	51955.5	14.4321
		53937	14.9825	12	56.1508	4.67924	88.0041	7.33368	30.3118	2.52599	8.78568	0.73214	3.10834e-05	0.1119	57010.1	15.8361	5.75377e-05	0.207136			53937	14.9825	12.0236	89.0129	7.40317	0.108021	0.00898406	45.0497	3.74677	-1.14731e-08	-9.54217e-10	3.3681e-05	0.121252	6.23723e-05	0.22454	0.409012	51956.8	14.4324
		54027	15.0075	12	56.762	4.73017	85.706	7.14217	30.6419	2.55349	8.88735	0.740613	3.10823e-05	0.111896	57010.1	15.8361	5.75285e-05	0.207103			54027	15.0075	12.0247	89.1826	7.41661	0.108026	0.00898369	45.1414	3.75405	-1.14771e-08	-9.54456e-10	3.31497e-05	0.119339	6.13884e-05	0.220998	0.408416	51958.1	14.4328
		54117.1	15.0325	12	57.3788	4.78157	83.3865	6.94887	30.975	2.58125	8.99013	0.749178	3.10764e-05	0.111875	57010.2	15.8362	5.75193e-05	0.20707			54117.1	15.0325	12.0258	89.3526	7.43006	0.108032	0.00898332	45.2332	3.76134	-1.1479e-08	-9.54529e-10	3.24898e-05	0.116963	6.01662e-05	0.216598	0.40765	51959.7	14.4332
		54207.1	15.0575	12	58.0013	4.83344	81.0453	6.75378	31.3111	2.60926	9.09402	0.757835	3.10764e-05	0.111875	57010.2	15.8362	5.74634e-05	0.206868			54207.1	15.0575	12.0269	89.523	7.44355	0.108037	0.00898295	45.3252	3.76864	-1.1479e-08	-9.54444e-10	3.24898e-05	0.116963	6.01662e-05	0.216598	0.40765	51959.7	14.4332
		54297.1	15.0825	12	58.6294	4.88578	78.6825	6.55687	31.6503	2.63752	9.19904	0.766587	3.10705e-05	0.111854	57010.2	15.8362	5.74634e-05	0.206868			54297.1	15.0825	12.028	89.6936	7.45705	0.108043	0.00898258	45.4173	3.77596	-1.14809e-08	-9.5451e-10	3.18117e-05	0.114522	5.89105e-05	0.212078	0.406834	51961.2	14.4337
		54387.2	15.1076	12	59.2632	4.9386	76.2978	6.35815	31.9925	2.66604	9.3052	0.775433	3.10646e-05	0.111833	57010.2	15.8362	5.74074e-05	0.206667			54387.2	15.1076	12.0291	89.8646	7.47058	0.108048	0.00898222	45.5097	3.78329	-1.14817e-08	-9.54487e-10	3.11156e-05	0.112016	5.76214e-05	0.207437	0.405963	51962.8	14.4341
		54477.2	15.1326	12	59.9027	4.99189	73.8913	6.15761	32.3379	2.69482	9.4125	0.784375	3.10587e-05	0.111811	57010.2	15.8362	5.73514e-05	0.206465			54477.2	15.1326	12.0303	90.0359	7.48413	0.108054	0.00898185	45.6022	3.79063	-1.1481e-08	-9.54341e-10	3.12596e-05	0.112534	5.78881e-05	0.208397	0.406146	51962.8	14.4341
		54567.3	15.1576	12	60.5479	5.04566	71.4629	5.95524	32.6863	2.72386	9.52096	0.793413	3.10302e-05	0.111709	57010.3	15.8362	5.72954e-05	0.206263			54567.3	15.1576	12.0314	90.2076	7.4977	0.10806	0.00898149	45.6949	3.79798	-1.14802e-08	-9.54186e-10	3.12581e-05	0.112529	5.78854e-05	0.208388	0.406144	51962.8	14.4341
		54657.3	15.1826	12	61.1989	5.09991	69.0124	5.75103	33.0378	2.75315	9.63059	0.802549	3.10302e-05	0.111709	57010.3	15.8362	5.6958e-05	0.205049			54657.3	15.1826	12.0325	90.3795	7.5113	0.108065	0.00898112	45.7877	3.80534	-1.14797e-08	-9.54056e-10	3.12581e-05	0.112529	5.78855e-05	0.208388	0.406144	51962.8	14.4341
		54747.4	15.2076	12	61.8556	5.15463	66.5398	5.54498	33.3924	2.7827	9.74139	0.811782	3.10016e-05	0.111606	57010.5	15.8362	5.6958e-05	0.205049			54747.4	15.2076	12.0336	90.5518	7.52492	0.108071	0.00898076	45.8808	3.81272	-1.14789e-08	-9.53909e-10	3.17429e-05	0.114274	5.87831e-05	0.211619	0.40675	51961.4	14.4337
		54837.4	15.2326	12	62.5181	5.20984	64.045	5.33708	33.7502	2.81251	9.85338	0.821115	3.0973e-05	0.111503	57010.6	15.8363	5.66197e-05	0.203831			54837.4	15.2326	12.0347	90.7244	7.53856	0.108077	0.0089804	45.974	3.82011	-1.14781e-08	-9.53748e-10	3.17429e-05	0.114274	5.87831e-05	0.211619	0.40675	51961.4	14.4337
		54927.5	15.2576	12	63.1863	5.26552	61.528	5.12734	34.111	2.84258	9.96657	0.830548	3.09444e-05	0.1114	57010.7	15.8363	5.62806e-05	0.20261			54927.5	15.2576	12.0358	90.8973	7.55222	0.108082	0.00898004	46.0673	3.82751	-1.14773e-08	-9.53597e-10	3.16739e-05	0.114026	5.86554e-05	0.211159	0.406665	51961.5	14.4338
		55017.5	15.2826	12	63.8603	5.32169	58.9894	4.91578	34.475	2.87291	10.0806	0.840048	3.07978e-05	0.110872	57011.3	15.8365	5.59408e-05	0.201387			55017.5	15.2826	12.037	91.0706	7.56591	0.108088	0.00897968	46.1609	3.83493	-1.14767e-08	-9.53456e-10	3.16047e-05	0.113777	5.85273e-05	0.210698	0.406579	51961.7	14.4338
		55107.6	15.3077	12	64.5401	5.37834	56.4346	4.70288	34.8421	2.9035	10.1917	0.84931	3.07978e-05	0.110872	57011.3	15.8365	5.56003e-05	0.200161			55107.6	15.3077	12.0381	91.2441	7.57962	0.108094	0.00897932	46.2546	3.84236	-1.14763e-08	-9.53333e-10	3.15354e-05	0.113527	5.83989e-05	0.210236	0.406493	51961.8	14.4338
		55197.6	15.3327	12	65.2257	5.43548	53.8648	4.48874	35.2123	2.93436	10.299	0.858248	3.06508e-05	0.110343	57011.9	15.8366	5.47122e-05	0.196964			55197.6	15.3327	12.0392	91.418	7.59336	0.1081	0.00897896	46.3485	3.8498	-1.14761e-08	-9.53224e-10	3.14659e-05	0.113277	5.82701e-05	0.209772	0.406406	51962	14.4339
		55287.6	15.3577	12	65.9172	5.4931	51.2803	4.27336	35.5857	2.96548	10.4022	0.866851	3.05035e-05	0.109813	57012.4	15.8368	5.47122e-05	0.196964			55287.6	15.3577	12.0403	91.5923	7.60711	0.108105	0.0089786	46.4426	3.85725	-1.14758e-08	-9.53111e-10	3.13962e-05	0.113026	5.81411e-05	0.209308	0.406318	51962.1	14.4339
		55377.7	15.3827	12	66.6146	5.55122	48.681	4.05675	35.9623	2.99686	10.5013	0.87511	3.0356e-05	0.109282	57013	15.837	5.3821e-05	0.193756			55377.7	15.3827	12.0415	91.7668	7.62089	0.108111	0.00897824	46.5368	3.86471	-1.14756e-08	-9.5301e-10	3.09806e-05	0.11153	5.73714e-05	0.206537	0.40579	51963.1	14.4342
		55467.7	15.4077	12	67.318	5.60983	46.067	3.83892	36.3421	3.02851	10.5962	0.883013	3.02082e-05	0.108749	57013.6	15.8371	5.29278e-05	0.19054			55467.7	15.4077	12.0426	91.9417	7.6347	0.108117	0.00897789	46.6313	3.87219	-1.14757e-08	-9.52922e-10	3.10666e-05	0.11184	5.75307e-05	0.20711	0.4059	51963.1	14.4342
		55557.8	15.4327	12	68.0273	5.66894	43.4384	3.61987	36.7252	3.06043	10.6866	0.890548	2.97301e-05	0.107028	57015.5	15.8376	5.20339e-05	0.187322			55557.8	15.4327	12.0437	92.1169	7.64852	0.108123	0.00897753	46.7259	3.87968	-1.14764e-08	-9.52892e-10	3.1066e-05	0.111838	5.75297e-05	0.207107	0.4059	51963.1	14.4342
		55647.8	15.4577	12	68.7426	5.72855	40.7954	3.39962	37.1114	3.09262	10.7725	0.897706	2.97301e-05	0.107028	57015.5	15.8376	5.11403e-05	0.184105			55647.8	15.4577	12.0449	92.2924	7.66237	0.108129	0.00897718	46.8207	3.88718	-1.14775e-08	-9.52895e-10	3.13538e-05	0.112874	5.80626e-05	0.209025	0.406265	51962.2	14.434
		55737.9	15.4827	12	69.4639	5.78866	38.1382	3.17819	37.5009	3.12508	10.8537	0.904473	2.925e-05	0.1053	57017.4	15.8382	5.02485e-05	0.180895			55737.9	15.4827	12.046	92.4683	7.67625	0.108135	0.00897682	46.9156	3.8947	-1.14788e-08	-9.52914e-10	3.13538e-05	0.112874	5.80626e-05	0.209025	0.406265	51962.2	14.434
		55827.9	15.5078	12	70.1912	5.84926	35.4671	2.95559	37.8936	3.1578	10.9301	0.910839	2.87687e-05	0.103567	57019.3	15.8387	4.92398e-05	0.177263			55827.9	15.5078	12.0472	92.6444	7.69014	0.108141	0.00897647	47.0108	3.90223	-1.14803e-08	-9.52943e-10	3.13113e-05	0.112721	5.7984e-05	0.208742	0.406212	51962.3	14.434
		55918	15.5328	12	70.9243	5.91036	32.7823	2.73186	38.2895	3.19079	11.0015	0.916791	2.82867e-05	0.101832	57021.2	15.8392	4.92398e-05	0.177263			55918	15.5328	12.0483	92.821	7.70406	0.108147	0.00897612	47.1061	3.90977	-1.14818e-08	-9.52977e-10	3.13113e-05	0.112721	5.7984e-05	0.208742	0.406212	51962.3	14.434
		56008	15.5578	12	71.6633	5.97194	30.0844	2.50703	38.6886	3.22405	11.0678	0.922319	2.78047e-05	0.100097	57023.1	15.8397	4.82369e-05	0.173653			56008	15.5578	12.0495	92.9978	7.71801	0.108153	0.00897577	47.2016	3.91732	-1.14832e-08	-9.53007e-10	3.12688e-05	0.112568	5.79052e-05	0.208459	0.406158	51962.4	14.434
		56098	15.5828	12	72.408	6.034	27.374	2.28117	39.0907	3.25756	11.1289	0.927409	2.73233e-05	0.0983638	57025	15.8403	4.72416e-05	0.17007			56098	15.5828	12.0506	93.175	7.73197	0.108159	0.00897541	47.2973	3.92489	-1.14845e-08	-9.53022e-10	3.12688e-05	0.112568	5.79052e-05	0.208459	0.406158	51962.4	14.434
		56188.1	15.6078	12	73.1582	6.09652	24.6521	2.05434	39.4958	3.29132	11.1846	0.93205	2.67858e-05	0.0964288	57027.1	15.8409	4.62558e-05	0.166521			56188.1	15.6078	12.0518	93.3525	7.74596	0.108165	0.00897506	47.3931	3.93247	-1.14855e-08	-9.53013e-10	3.12263e-05	0.112415	5.78264e-05	0.208175	0.406104	51962.5	14.434
		56278.1	15.6328	12	73.9136	6.15947	21.9198	1.82665	39.9037	3.32531	11.2348	0.93623	2.67858e-05	0.0964288	57027.1	15.8409	4.52814e-05	0.163013			56278.1	15.6328	12.0529	93.5303	7.75998	0.108171	0.00897472	47.4892	3.94006	-1.1486e-08	-9.52966e-10	3.12263e-05	0.112415	5.78264e-05	0.208175	0.406104	51962.5	14.434
		56368.2	15.6578	12	74.6737	6.22281	19.1791	1.59825	40.3142	3.35952	11.2792	0.939937	2.62509e-05	0.0945032	57029.2	15.8414	4.43203e-05	0.159553			56368.2	15.6578	12.0541	93.7085	7.77402	0.108178	0.00897437	47.5854	3.94766	-1.14863e-08	-9.52899e-10	3.11836e-05	0.112261	5.77474e-05	0.207891	0.40605	51962.6	14.4341
		56458.2	15.6828	12	75.4378	6.28649	16.4324	1.36937	40.7268	3.3939	11.3179	0.943159	2.57197e-05	0.0925908	57031.3	15.842	4.32391e-05	0.155661			56458.2	15.6828	12.0552	93.887	7.78808	0.108184	0.00897402	47.6818	3.95528	-1.14882e-08	-9.52962e-10	3.11836e-05	0.112261	5.77474e-05	0.207891	0.40605	51962.6	14.4341
		56548.3	15.7079	12	76.2048	6.3504	13.6842	1.14035	41.141	3.42841	11.3506	0.945884	2.5193e-05	0.0906949	57033.4	15.8426	4.32391e-05	0.155661			56548.3	15.7079	12.0564	94.0659	7.80216	0.10819	0.00897367	47.7783	3.96291	-1.149e-08	-9.53025e-10	3.11409e-05	0.112107	5.76683e-05	0.207606	0.405995	51962.7	14.4341
		56638.3	15.7329	12	76.9725	6.41438	10.9413	0.911776	41.5556	3.46296	11.3772	0.948103	2.4672e-05	0.0888192	57035.6	15.8432	4.21801e-05	0.151848			56638.3	15.7329	12.0575	94.245	7.81627	0.108196	0.00897333	47.8751	3.97055	-1.14918e-08	-9.53083e-10	3.11409e-05	0.112107	5.76683e-05	0.207606	0.405995	51962.7	14.4341
		56728.4	15.7579	12	77.7374	6.47811	8.21645	0.684704	41.9686	3.49738	11.3977	0.949807	2.41575e-05	0.086967	57037.7	15.8438	4.21801e-05	0.151848			56728.4	15.7579	12.0587	94.4245	7.8304	0.108203	0.00897298	47.972	3.97821	-1.14935e-08	-9.5313e-10	3.07102e-05	0.110557	5.68707e-05	0.204735	0.405439	51963.7	14.4344
		56818.4	15.7829	12	78.4916	6.54097	5.53607	0.461339	42.3759	3.53132	11.4119	0.950991	2.35391e-05	0.0847406	57040.3	15.8445	4.11457e-05	0.148124			56818.4	15.7829	12.0599	94.6044	7.84456	0.108209	0.00897264	48.0691	3.98587	-1.1495e-08	-9.53161e-10	3.08084e-05	0.11091	5.70525e-05	0.205389	0.405567	51963.7	14.4344
		56908.5	15.8079	12	79.2149	6.60124	2.96924	0.247437	42.7664	3.56387	11.4199	0.951659	2.35391e-05	0.0847406	57040.3	15.8445	4.11457e-05	0.148124			56908.5	15.8079	12.061	94.7846	7.85874	0.108215	0.0089723	48.1664	3.99355	-1.14962e-08	-9.5317e-10	3.08077e-05	0.110908	5.70513e-05	0.205385	0.405566	51963.7	14.4344
		56998.5	15.8329	12	79.8883	6.65736	0.786518	0.0655432	43.0971	3.59143	11.2866	0.940552	2.29334e-05	0.0825603	57042.9	15.8452	4.13307e-05	0.14879			56998.5	15.8329	12.0622	94.9651	7.87294	0.108222	0.00897195	48.2639	4.00125	-1.14971e-08	-9.53148e-10	3.10981e-05	0.111953	5.75891e-05	0.207321	0.405941	51962.8	14.4341
		57088.5	15.8579	12.0009	81.1558	6.76247	0.185049	0.0154196	43.2679	3.60538	9.1726	0.764325	2.29334e-05	0.0825603	57042.9	15.8452	4.13307e-05	0.14879			57088.5	15.8579	12.0634	95.146	7.88717	0.108228	0.00897161	48.3616	4.00896	-1.14975e-08	-9.5309e-10	3.11077e-05	0.111988	5.76069e-05	0.207385	0.405953	51962.8	14.4341
		57178.6	15.8829	12.002	82.2862	6.85606	0.133768	0.0111455	43.3646	3.61312	7.05854	0.588115	2.23421e-05	0.0804314	57045.4	15.846	4.04989e-05	0.145796			57178.6	15.8829	12.0646	95.3272	7.90142	0.108234	0.00897127	48.4594	4.01668	-1.14974e-08	-9.52987e-10	3.11195e-05	0.11203	5.76287e-05	0.207463	0.405968	51962.8	14.4341
		57268.6	15.908	12.003	83.3939	6.94774	0.125	0.010414	43.4546	3.6203	4.9671	0.41382	2.23421e-05	0.0804314	57045.4	15.846	4.04989e-05	0.145796			57268.6	15.908	12.0657	95.5087	7.91569	0.108241	0.00897093	48.5575	4.02441	-1.14975e-08	-9.52907e-10	3.11195e-05	0.11203	5.76287e-05	0.207463	0.405968	51962.8	14.4341
		57358.7	15.933	12.0041	84.4686	7.03666	0.118292	0.00985431	43.5441	3.62744	2.94757	0.245547	2.2464e-05	0.0808704	57044.9	15.8458	3.9686e-05	0.14287			57358.7	15.933	12.0669	95.6906	7.92999	0.108247	0.00897059	48.6557	4.03215	-1.14982e-08	-9.52872e-10	3.10981e-05	0.111953	5.75891e-05	0.207321	0.405941	51962.8	14.4341
		57448.7	15.958	12.0051	85.4429	7.11718	0.11246	0.00936763	43.6336	3.63457	1.15069	0.0958497	2.2464e-05	0.0808704	57044.9	15.8458	3.9686e-05	0.14287			57448.7	15.958	12.0681	95.8728	7.94431	0.108254	0.00897025	48.7541	4.03991	-1.14988e-08	-9.52827e-10	3.11029e-05	0.111971	5.7598e-05	0.207353	0.405947	51962.8	14.4341
		57538.8	15.983	12.0062	86.0715	7.16892	0.108666	0.00905082	43.7227	3.64168	0.120517	0.0100379	2.20043e-05	0.0792154	57047	15.8464	3.88929e-05	0.140015			57538.8	15.983	12.0693	96.0554	7.95866	0.10826	0.00896991	48.8527	4.04768	-1.14993e-08	-9.52772e-10	3.11168e-05	0.11202	5.76236e-05	0.207445	0.405965	51962.8	14.4341
		57628.8	16.008	12.0073	86.289	7.18639	0.107889	0.00898527	43.8115	3.64875	0.00271233	0.000225891	2.20043e-05	0.0792154	57047	15.8464	3.8893e-05	0.140015			57628.8	16.008	12.0705	96.2383	7.97303	0.108267	0.00896958	48.9514	4.05547	-1.14996e-08	-9.52705e-10	3.1114e-05	0.11201	5.76185e-05	0.207427	0.405961	51962.8	14.4341
		57718.9	16.033	12.0083	86.4547	7.19955	0.107857	0.00898184	43.9004	3.65582	5.00004e-05	4.1638e-06	2.15549e-05	0.0775975	57049	15.8469	3.81206e-05	0.137234			57718.9	16.033	12.0717	96.4215	7.98742	0.108274	0.00896924	49.0504	4.06327	-1.14998e-08	-9.52627e-10	3.11146e-05	0.112013	5.76197e-05	0.207431	0.405962	51962.8	14.4341
		57808.9	16.058	12.0094	86.6195	7.21263	0.107861	0.00898139	43.9893	3.66291	9.13175e-07	7.60383e-08	2.15549e-05	0.0775975	57049	15.8469	3.81206e-05	0.137234			57808.9	16.058	12.0729	96.6051	8.00184	0.10828	0.0089689	49.1495	4.07108	-1.14998e-08	-9.52536e-10	3.11162e-05	0.112018	5.76225e-05	0.207441	0.405964	51962.8	14.4341
		57898.9	16.083	12.0105	86.7846	7.22574	0.107866	0.00898103	44.0785	3.67	1.78954e-08	1.48999e-09	2.11164e-05	0.076019	57051.1	15.8475	3.73699e-05	0.134532			57898.9	16.083	12.074	96.789	8.01629	0.108287	0.00896857	49.2488	4.0789	-1.14997e-08	-9.52433e-10	3.11156e-05	0.112016	5.76214e-05	0.207437	0.405963	51962.8	14.4341
		57989	16.1081	12.0116	86.95	7.23887	0.107872	0.00898066	44.1678	3.67711	-1.82419e-08	-1.51869e-09	2.11164e-05	0.076019	57051.1	15.8475	3.73699e-05	0.134532			57989	16.1081	12.0752	96.9733	8.03075	0.108294	0.00896824	49.3484	4.08674	-1.14994e-08	-9.52316e-10	3.1115e-05	0.112014	5.76203e-05	0.207433	0.405962	51962.8	14.4341
		58079	16.1331	12.0126	87.1158	7.25201	0.107877	0.0089803	44.2573	3.68423	-1.44353e-08	-1.20168e-09	2.06893e-05	0.0744817	57053.1	15.8481	3.65223e-05	0.13148			58079	16.1331	12.0764	97.1579	8.04524	0.1083	0.0089679	49.448	4.09459	-1.1499e-08	-9.52185e-10	3.11151e-05	0.112014	5.76206e-05	0.207434	0.405962	51962.8	14.4341
		58169.1	16.1581	12.0137	87.2818	7.26519	0.107882	0.00897994	44.347	3.69137	-1.54886e-08	-1.28925e-09	2.06894e-05	0.0744817	57053.1	15.8481	3.65223e-05	0.13148			58169.1	16.1581	12.0776	97.3429	8.05976	0.108307	0.00896757	49.5479	4.10245	-1.14987e-08	-9.52064e-10	3.11154e-05	0.112015	5.76211e-05	0.207436	0.405963	51962.8	14.4341
		58259.1	16.1831	12.0148	87.4482	7.27838	0.107888	0.00897958	44.4368	3.69851	-1.60813e-08	-1.33846e-09	2.02742e-05	0.0729873	57055.2	15.8487	3.57058e-05	0.128541			58259.1	16.1831	12.0788	97.5282	8.0743	0.108314	0.00896724	49.648	4.11033	-1.14983e-08	-9.51941e-10	3.11154e-05	0.112016	5.76211e-05	0.207436	0.405963	51962.8	14.4341
		58349.2	16.2081	12.0159	87.6148	7.29159	0.107893	0.00897922	44.5268	3.70567	-1.59625e-08	-1.32845e-09	2.02742e-05	0.0729873	57055.2	15.8487	3.49212e-05	0.125716			58349.2	16.2081	12.08	97.7138	8.08886	0.108321	0.00896691	49.7482	4.11822	-1.1498e-08	-9.51814e-10	3.11155e-05	0.112016	5.76212e-05	0.207436	0.405963	51962.8	14.4341
		58439.2	16.2331	12.0169	87.7818	7.30483	0.107899	0.00897886	44.617	3.71284	-1.56162e-08	-1.29951e-09	1.98193e-05	0.0713494	57057.5	15.8493	3.41689e-05	0.123008			58439.2	16.2331	12.0813	97.8999	8.10345	0.108327	0.00896658	49.8487	4.12612	-1.14975e-08	-9.51685e-10	3.11155e-05	0.112016	5.76213e-05	0.207437	0.405963	51962.8	14.4341
		58529.3	16.2581	12.018	87.9491	7.31809	0.107904	0.0089785	44.7073	3.72002	-1.52787e-08	-1.27131e-09	1.98193e-05	0.0713494	57057.5	15.8493	3.34492e-05	0.120417			58529.3	16.2581	12.0825	98.0862	8.11807	0.108334	0.00896625	49.9493	4.13404	-1.14971e-08	-9.51555e-10	3.11155e-05	0.112016	5.76213e-05	0.207437	0.405963	51962.8	14.4341
		58619.3	16.2831	12.0191	88.1167	7.33138	0.107909	0.00897815	44.7978	3.72721	-1.51512e-08	-1.26059e-09	1.93806e-05	0.0697701	57059.8	15.8499	3.27621e-05	0.117943			58619.3	16.2831	12.0837	98.2729	8.1327	0.108341	0.00896592	50.0501	4.14196	-1.14967e-08	-9.51426e-10	3.11155e-05	0.112016	5.76213e-05	0.207437	0.405963	51962.8	14.4341
		58709.4	16.3082	12.0202	88.2846	7.34468	0.107915	0.00897779	44.8885	3.73442	-1.50643e-08	-1.25325e-09	1.89586e-05	0.0682509	57062.1	15.8506	3.21075e-05	0.115587			58709.4	16.3082	12.0849	98.46	8.14736	0.108348	0.00896559	50.1512	4.14991	-1.14963e-08	-9.513e-10	3.11155e-05	0.112016	5.76214e-05	0.207437	0.405963	51962.8	14.4341
		58799.4	16.3332	12.0213	88.4528	7.35801	0.10792	0.00897744	44.9793	3.74164	-1.51429e-08	-1.25968e-09	1.85535e-05	0.0667926	57064.4	15.8512	3.13561e-05	0.112882			58799.4	16.3332	12.0861	98.6474	8.16205	0.108355	0.00896526	50.2524	4.15786	-1.1496e-08	-9.51178e-10	3.11155e-05	0.112016	5.76214e-05	0.207437	0.405963	51962.8	14.4341
		58889.4	16.3582	12.0224	88.6214	7.37136	0.107926	0.00897708	45.0704	3.74887	-1.52066e-08	-1.26486e-09	1.81655e-05	0.0653958	57066.8	15.8519	3.13561e-05	0.112882			58889.4	16.3582	12.0873	98.8351	8.17676	0.108362	0.00896494	50.3537	4.16583	-1.14958e-08	-9.51064e-10	3.11156e-05	0.112016	5.76214e-05	0.207437	0.405963	51962.8	14.4341
		58979.5	16.3832	12.0235	88.7902	7.38473	0.107932	0.00897673	45.1615	3.75611	-1.52962e-08	-1.2722e-09	1.77947e-05	0.0640608	57069.1	15.8525	3.06513e-05	0.110345			58979.5	16.3832	12.0885	99.0232	8.1915	0.108369	0.00896461	50.4553	4.17381	-1.14956e-08	-9.5095e-10	3.11156e-05	0.112016	5.76214e-05	0.207437	0.405963	51962.8	14.4341
		59069.5	16.4082	12.0246	88.9594	7.39813	0.107937	0.00897638	45.2529	3.76337	-1.53615e-08	-1.2775e-09	1.74409e-05	0.0627873	57071.4	15.8532	3.06513e-05	0.110345			59069.5	16.4082	12.0898	99.2117	8.20626	0.108376	0.00896429	50.5571	4.18181	-1.14952e-08	-9.50821e-10	3.11156e-05	0.112016	5.76214e-05	0.207437	0.405963	51962.8	14.4341
		59159.6	16.4332	12.0257	89.1289	7.41155	0.107943	0.00897602	45.3444	3.77063	-1.53947e-08	-1.28015e-09	1.7024e-05	0.0612864	57074.3	15.854	2.9992e-05	0.107971			59159.6	16.4332	12.091	99.4005	8.22104	0.108383	0.00896396	50.659	4.18982	-1.14948e-08	-9.50694e-10	3.11155e-05	0.112016	5.76214e-05	0.207437	0.405963	51962.8	14.4341
		59249.6	16.4582	12.0268	89.2987	7.42499	0.107948	0.00897567	45.4361	3.77791	-1.54166e-08	-1.28185e-09	1.7024e-05	0.0612863	57074.3	15.854	2.9992e-05	0.107971			59249.6	16.4582	12.0922	99.5897	8.23585	0.10839	0.00896364	50.7612	4.19784	-1.14945e-08	-9.50569e-10	3.11155e-05	0.112016	5.76214e-05	0.207437	0.405963	51962.8	14.4341
		59339.7	16.4832	12.0279	89.4688	7.43845	0.107954	0.00897532	45.528	3.7852	-1.54448e-08	-1.28408e-09	1.6633e-05	0.0598787	57077.2	15.8548	2.93768e-05	0.105757			59339.7	16.4832	12.0934	99.7792	8.25068	0.108397	0.00896332	50.8635	4.20588	-1.14942e-08	-9.50447e-10	3.11155e-05	0.112016	5.76214e-05	0.207437	0.405963	51962.8	14.4341
		59429.7	16.5083	12.029	89.6393	7.45194	0.10796	0.00897497	45.62	3.79251	-1.5527e-08	-1.2908e-09	1.6633e-05	0.0598787	57077.2	15.8548	2.93768e-05	0.105757			59429.7	16.5083	12.0947	99.9691	8.26554	0.108405	0.008963	50.9661	4.21393	-1.14939e-08	-9.50329e-10	3.11155e-05	0.112016	5.76214e-05	0.207437	0.405963	51962.8	14.4341
		59519.8	16.5333	12.0301	89.8101	7.46544	0.107966	0.00897462	45.7123	3.79982	-1.56032e-08	-1.29701e-09	1.62673e-05	0.0585623	57080.1	15.8556	2.88042e-05	0.103695			59519.8	16.5333	12.0959	100.159	8.28043	0.108412	0.00896268	51.0688	4.22199	-1.14937e-08	-9.50215e-10	3.11155e-05	0.112016	5.76214e-05	0.207437	0.405963	51962.8	14.4341
		59609.8	16.5583	12.0312	89.9811	7.47898	0.107971	0.00897428	45.8046	3.80715	-1.5669e-08	-1.30236e-09	1.62673e-05	0.0585623	57080.1	15.8556	2.88042e-05	0.103695			59609.8	16.5583	12.0971	100.35	8.29534	0.108419	0.00896235	51.1717	4.23006	-1.14936e-08	-9.50107e-10	3.11155e-05	0.112016	5.76214e-05	0.207437	0.405963	51962.8	14.4341
		59699.8	16.5833	12.0323	90.1525	7.49253	0.107977	0.00897393	45.8972	3.81449	-1.57203e-08	-1.3065e-09	1.59262e-05	0.0573344	57083	15.8564	2.82723e-05	0.10178			59699.8	16.5833	12.0984	100.541	8.31027	0.108426	0.00896204	51.2748	4.23815	-1.14935e-08	-9.50005e-10	3.11155e-05	0.112016	5.76214e-05	0.207437	0.405963	51962.8	14.4341
		59789.9	16.6083	12.0334	90.3243	7.50611	0.107983	0.00897358	45.9899	3.82184	-1.57527e-08	-1.30907e-09	1.59262e-05	0.0573344	57083	15.8564	2.82723e-05	0.10178			59789.9	16.6083	12.0996	100.732	8.32523	0.108433	0.00896172	51.3781	4.24626	-1.14936e-08	-9.4991e-10	3.11155e-05	0.112016	5.76213e-05	0.207437	0.405963	51962.8	14.4341
		59879.9	16.6333	12.0346	90.4963	7.51971	0.107989	0.00897324	46.0828	3.82921	-1.5762e-08	-1.30973e-09	1.56088e-05	0.0561918	57085.9	15.8572	2.77793e-05	0.100006			59879.9	16.6333	12.1009	100.924	8.34021	0.108441	0.0089614	51.4816	4.25437	-1.14935e-08	-9.49811e-10	3.11155e-05	0.112016	5.76213e-05	0.207437	0.405963	51962.8	14.4341
		59970	16.6583	12.0357	90.6687	7.53333	0.107995	0.00897289	46.1759	3.83659	-1.5744e-08	-1.30811e-09	1.56088e-05	0.0561918	57085.9	15.8572	2.77793e-05	0.100006			59970	16.6583	12.1021	101.116	8.35522	0.108448	0.00896108	51.5853	4.2625	-1.14935e-08	-9.4971e-10	3.11155e-05	0.112016	5.76212e-05	0.207436	0.405963	51962.8	14.4341
		60060	16.6833	12.0368	90.8414	7.54698	0.108001	0.00897255	46.2692	3.84398	-1.57448e-08	-1.30806e-09	1.53142e-05	0.0551312	57088.7	15.858	2.73233e-05	0.0983638			60060	16.6833	12.1034	101.308	8.37025	0.108455	0.00896076	51.6892	4.27065	-1.14935e-08	-9.49611e-10	3.11155e-05	0.112016	5.76212e-05	0.207436	0.405963	51962.8	14.4341
		60150.1	16.7084	12.0379	91.0144	7.56065	0.108007	0.0089722	46.3626	3.85138	-1.57654e-08	-1.30965e-09	1.53142e-05	0.0551312	57088.7	15.858	2.73233e-05	0.0983638			60150.1	16.7084	12.1046	101.501	8.38531	0.108463	0.00896045	51.7933	4.2788	-1.14935e-08	-9.49514e-10	3.11154e-05	0.112015	5.76211e-05	0.207436	0.405963	51962.8	14.4341
		60240.1	16.7334	12.039	91.1877	7.57434	0.108013	0.00897186	46.4562	3.8588	-1.57798e-08	-1.31072e-09	1.50413e-05	0.0541487	57091.6	15.8588	2.69021e-05	0.0968477			60240.1	16.7334	12.1059	101.694	8.40039	0.10847	0.00896013	51.8975	4.28697	-1.14935e-08	-9.49418e-10	3.11154e-05	0.112015	5.76211e-05	0.207436	0.405963	51962.8	14.4341
		60330.2	16.7584	12.0402	91.3614	7.58805	0.108019	0.00897152	46.55	3.86623	-1.57873e-08	-1.31122e-09	1.50413e-05	0.0541487	57091.6	15.8588	2.69021e-05	0.0968477			60330.2	16.7584	12.1071	101.887	8.4155	0.108478	0.00895982	52.002	4.29516	-1.14936e-08	-9.49323e-10	3.11153e-05	0.112015	5.7621e-05	0.207436	0.405963	51962.8	14.4341
		60420.2	16.7834	12.0413	91.5354	7.60179	0.108025	0.00897118	46.6439	3.87367	-1.57872e-08	-1.31109e-09	1.4789e-05	0.0532404	57094.5	15.8596	2.65139e-05	0.0954499			60420.2	16.7834	12.1084	102.081	8.43063	0.108485	0.0089595	52.1067	4.30336	-1.14936e-08	-9.4923e-10	3.11153e-05	0.112015	5.7621e-05	0.207436	0.405963	51962.8	14.4341
		60510.3	16.8084	12.0424	91.7097	7.61555	0.108031	0.00897084	46.7381	3.88112	-1.5779e-08	-1.31028e-09	1.4789e-05	0.0532404	57094.5	15.8596	2.65139e-05	0.0954499			60510.3	16.8084	12.1096	102.275	8.44579	0.108493	0.00895919	52.2115	4.31157	-1.14937e-08	-9.49137e-10	3.11147e-05	0.112013	5.76199e-05	0.207432	0.405962	51962.8	14.4341
		60600.3	16.8334	12.0436	91.8844	7.62934	0.108037	0.0089705	46.8324	3.88858	-1.57619e-08	-1.30874e-09	1.45562e-05	0.0524022	57097.4	15.8604	2.61564e-05	0.0941632			60600.3	16.8334	12.1109	102.47	8.46098	0.1085	0.00895888	52.3166	4.31979	-1.14938e-08	-9.49044e-10	3.11147e-05	0.112013	5.76199e-05	0.207432	0.405962	51962.8	14.4341
		60690.3	16.8584	12.0447	92.0593	7.64315	0.108043	0.00897016	46.9269	3.89606	-1.57354e-08	-1.30642e-09	1.45562e-05	0.0524022	57097.4	15.8604	2.61564e-05	0.0941631			60690.3	16.8584	12.1122	102.665	8.47618	0.108508	0.00895857	52.4218	4.32803	-1.14938e-08	-9.48951e-10	3.11141e-05	0.112011	5.76188e-05	0.207428	0.405961	51962.8	14.4341
		60780.4	16.8834	12.0458	92.2346	7.65698	0.108049	0.00896982	47.0215	3.90355	-1.57214e-08	-1.30513e-09	1.43417e-05	0.0516301	57100.3	15.8612	2.57638e-05	0.0927498			60780.4	16.8834	12.1134	102.86	8.49142	0.108515	0.00895826	52.5273	4.33629	-1.1494e-08	-9.48863e-10	3.11141e-05	0.112011	5.76188e-05	0.207428	0.405961	51962.8	14.4341
		60870.4	16.9085	12.047	92.4102	7.67083	0.108055	0.00896949	47.1164	3.91106	-1.57088e-08	-1.30396e-09	1.43417e-05	0.0516301	57100.3	15.8612	2.57638e-05	0.0927498			60870.4	16.9085	12.1147	103.056	8.50668	0.108523	0.00895795	52.6329	4.34455	-1.14941e-08	-9.48776e-10	3.11135e-05	0.112009	5.76176e-05	0.207424	0.40596	51962.8	14.4341
		60960.5	16.9335	12.0481	92.5862	7.68471	0.108061	0.00896915	47.2114	3.91857	-1.56954e-08	-1.30273e-09	1.41444e-05	0.0509199	57103.2	15.862	2.54097e-05	0.091475			60960.5	16.9335	12.116	103.252	8.52196	0.10853	0.00895764	52.7388	4.35283	-1.14943e-08	-9.48689e-10	3.11135e-05	0.112009	5.76176e-05	0.207424	0.40596	51962.8	14.4341
		61050.5	16.9585	12.0493	92.7625	7.69861	0.108068	0.00896882	47.3066	3.9261	-1.56816e-08	-1.30146e-09	1.41444e-05	0.0509199	57103.2	15.862	2.54097e-05	0.091475			61050.5	16.9585	12.1172	103.448	8.53727	0.108538	0.00895733	52.8448	4.36113	-1.14944e-08	-9.48603e-10	3.11086e-05	0.111991	5.76086e-05	0.207391	0.405954	51962.8	14.4341
		61140.6	16.9835	12.0504	92.9391	7.71253	0.108074	0.00896848	47.4019	3.93364	-1.5668e-08	-1.3002e-09	1.39413e-05	0.0501887	57106.5	15.8629	2.50908e-05	0.0903269			61140.6	16.9835	12.1185	103.645	8.55261	0.108546	0.00895702	52.9511	4.36943	-1.14946e-08	-9.48515e-10	3.11086e-05	0.111991	5.76086e-05	0.207391	0.405954	51962.8	14.4341
		61230.6	17.0085	12.0515	93.116	7.72648	0.10808	0.00896815	47.4975	3.94119	-1.56549e-08	-1.29899e-09	1.39413e-05	0.0501887	57106.5	15.8629	2.50908e-05	0.0903268			61230.6	17.0085	12.1198	103.842	8.56797	0.108554	0.00895671	53.0575	4.37775	-1.14947e-08	-9.48427e-10	3.11037e-05	0.111973	5.75995e-05	0.207358	0.405948	51962.8	14.4341
		61320.7	17.0335	12.0527	93.2933	7.74045	0.108086	0.00896781	47.5932	3.94876	-1.56428e-08	-1.29787e-09	1.3757e-05	0.0495253	57109.7	15.8638	2.51482e-05	0.0905337			61320.7	17.0335	12.1211	104.04	8.58336	0.108561	0.00895641	53.1641	4.38609	-1.14949e-08	-9.48337e-10	3.10988e-05	0.111956	5.75904e-05	0.207326	0.405942	51962.8	14.4341
		61410.7	17.0585	12.0538	93.4709	7.75445	0.108093	0.00896748	47.6891	3.95634	-1.56318e-08	-1.29683e-09	1.3757e-05	0.0495253	57109.7	15.8638	2.51482e-05	0.0905337			61410.7	17.0585	12.1224	104.237	8.59877	0.108569	0.0089561	53.271	4.39444	-1.1495e-08	-9.48246e-10	3.10939e-05	0.111938	5.75814e-05	0.207293	0.405935	51962.9	14.4341
		61500.8	17.0835	12.055	93.6489	7.76847	0.108099	0.00896715	47.7852	3.96393	-1.56193e-08	-1.29567e-09	1.35901e-05	0.0489244	57113	15.8647	2.49083e-05	0.0896698			61500.8	17.0835	12.1236	104.436	8.61421	0.108577	0.00895579	53.378	4.4028	-1.14951e-08	-9.48152e-10	3.10637e-05	0.111829	5.75254e-05	0.207091	0.405897	51963	14.4342
		61590.8	17.1086	12.0562	93.8271	7.78251	0.108105	0.00896682	47.8815	3.97154	-1.56078e-08	-1.29459e-09	1.35901e-05	0.0489244	57113	15.8647	2.49083e-05	0.0896698			61590.8	17.1086	12.1249	104.634	8.62967	0.108585	0.00895549	53.4853	4.41118	-1.14951e-08	-9.48055e-10	3.10637e-05	0.111829	5.75254e-05	0.207091	0.405897	51963	14.4342
		61680.8	17.1336	12.0573	94.0057	7.79657	0.108112	0.00896649	47.9779	3.97915	-1.55976e-08	-1.29362e-09	1.34391e-05	0.0483807	57116.2	15.8656	2.46882e-05	0.0888776			61680.8	17.1336	12.1262	104.833	8.64516	0.108593	0.00895519	53.5927	4.41957	-1.14951e-08	-9.47954e-10	3.10335e-05	0.111721	5.74694e-05	0.20689	0.405858	51963.1	14.4342
		61770.9	17.1586	12.0585	94.1847	7.81066	0.108118	0.00896616	48.0745	3.98678	-1.55891e-08	-1.29279e-09	1.34391e-05	0.0483807	57116.2	15.8656	2.46882e-05	0.0888776			61770.9	17.1586	12.1275	105.033	8.66068	0.108601	0.00895488	53.7003	4.42797	-1.14952e-08	-9.47861e-10	3.10032e-05	0.111612	5.74134e-05	0.206688	0.405819	51963.2	14.4342
		61860.9	17.1836	12.0596	94.364	7.82478	0.108125	0.00896583	48.1714	3.99443	-1.55825e-08	-1.29212e-09	1.3466e-05	0.0484775	57115.6	15.8655	2.44866e-05	0.0881516			61860.9	17.1836	12.1288	105.232	8.67622	0.108608	0.00895458	53.8082	4.43639	-1.14953e-08	-9.47767e-10	3.0973e-05	0.111503	5.73574e-05	0.206486	0.40578	51963.3	14.4343
		61951	17.2086	12.0608	94.5436	7.83891	0.108131	0.0089655	48.2683	4.00208	-1.55782e-08	-1.29164e-09	1.3466e-05	0.0484774	57115.6	15.8655	2.44866e-05	0.0881516			61951	17.2086	12.1301	105.432	8.69178	0.108616	0.00895428	53.9162	4.44482	-1.14954e-08	-9.47673e-10	3.07891e-05	0.110841	5.70168e-05	0.20526	0.405542	51964.1	14.4345
		62041	17.2336	12.062	94.7235	7.85307	0.108138	0.00896518	48.3655	4.00975	-1.55764e-08	-1.29136e-09	1.33516e-05	0.0480658	57118.3	15.8662	2.43019e-05	0.0874867			62041	17.2336	12.1314	105.633	8.70738	0.108624	0.00895398	54.0245	4.45327	-1.14955e-08	-9.47578e-10	3.07891e-05	0.110841	5.70168e-05	0.20526	0.405542	51964.1	14.4345
		62131.1	17.2586	12.0631	94.9038	7.86726	0.108144	0.00896485	48.4629	4.01743	-1.55751e-08	-1.29113e-09	1.33516e-05	0.0480658	57118.3	15.8662	2.43018e-05	0.0874867			62131.1	17.2586	12.1327	105.834	8.72299	0.108632	0.00895368	54.1329	4.46173	-1.14955e-08	-9.47482e-10	3.06047e-05	0.110177	5.66753e-05	0.204031	0.405301	51964.8	14.4347
		62221.1	17.2836	12.0643	95.0844	7.88146	0.108151	0.00896453	48.5604	4.02513	-1.55715e-08	-1.29071e-09	1.32463e-05	0.0476868	57120.9	15.8669	2.41327e-05	0.0868779			62221.1	17.2836	12.134	106.035	8.73864	0.10864	0.00895338	54.2416	4.47021	-1.14956e-08	-9.47385e-10	3.04198e-05	0.109511	5.6333e-05	0.202799	0.405056	51965.5	14.4349
		62311.2	17.3087	12.0655	95.2654	7.89569	0.108157	0.0089642	48.6581	4.03284	-1.55687e-08	-1.29035e-09	1.32463e-05	0.0476868	57120.9	15.8669	2.41327e-05	0.0868778			62311.2	17.3087	12.1353	106.236	8.75431	0.108649	0.00895308	54.3504	4.47869	-1.14956e-08	-9.47286e-10	3.02346e-05	0.108845	5.599e-05	0.201564	0.404809	51966.3	14.4351
		62401.2	17.3337	12.0667	95.4467	7.90995	0.108164	0.00896388	48.756	4.04056	-1.55669e-08	-1.29007e-09	1.31495e-05	0.0473381	57123.6	15.8677	2.39383e-05	0.0861779			62401.2	17.3337	12.1366	106.438	8.77	0.108657	0.00895278	54.4595	4.4872	-1.14957e-08	-9.47186e-10	3.0049e-05	0.108176	5.56463e-05	0.200327	0.404558	51967	14.4353
		62491.2	17.3587	12.0678	95.6283	7.92423	0.108171	0.00896355	48.8541	4.04829	-1.55659e-08	-1.28986e-09	1.31495e-05	0.0473381	57123.6	15.8677	2.39383e-05	0.0861779			62491.2	17.3587	12.138	106.641	8.78573	0.108665	0.00895248	54.5688	4.49571	-1.14957e-08	-9.47084e-10	2.95702e-05	0.106453	5.47596e-05	0.197134	0.403897	51968.9	14.4358
		62581.3	17.3837	12.069	95.8103	7.93853	0.108177	0.00896323	48.9524	4.05604	-1.55658e-08	-1.28973e-09	1.30604e-05	0.0470174	57126.2	15.8684	2.37646e-05	0.0855527			62581.3	17.3837	12.1393	106.843	8.80147	0.108673	0.00895219	54.6782	4.50424	-1.14956e-08	-9.4698e-10	2.95702e-05	0.106453	5.47596e-05	0.197134	0.403897	51968.9	14.4358
		62671.3	17.4087	12.0702	95.9926	7.95286	0.108184	0.00896291	49.0508	4.0638	-1.55666e-08	-1.28967e-09	1.30604e-05	0.0470174	57126.2	15.8684	2.36095e-05	0.0849942			62671.3	17.4087	12.1406	107.047	8.81725	0.108681	0.00895189	54.7879	4.51279	-1.14956e-08	-9.46875e-10	2.90896e-05	0.104723	5.38697e-05	0.193931	0.403215	51970.8	14.4363
		62761.4	17.4337	12.0714	96.1753	7.96721	0.108191	0.00896259	49.1495	4.07157	-1.55684e-08	-1.28969e-09	1.29785e-05	0.0467226	57128.9	15.8691	2.36095e-05	0.0849942			62761.4	17.4337	12.1419	107.25	8.83305	0.108689	0.00895159	54.8978	4.52135	-1.14956e-08	-9.46771e-10	2.86081e-05	0.102989	5.29779e-05	0.19072	0.402511	51972.6	14.4368
		62851.4	17.4587	12.0726	96.3583	7.98159	0.108198	0.00896227	49.2483	4.07935	-1.55741e-08	-1.29004e-09	1.29785e-05	0.0467226	57128.9	15.8691	2.34709e-05	0.0844953			62851.4	17.4587	12.1432	107.454	8.84887	0.108698	0.0089513	55.0079	4.52992	-1.14956e-08	-9.46667e-10	2.81261e-05	0.101254	5.20853e-05	0.187507	0.401784	51974.5	14.4374
		62941.5	17.4837	12.0738	96.5416	7.99598	0.108204	0.00896195	49.3473	4.08715	-1.55827e-08	-1.29063e-09	1.28611e-05	0.0463001	57133.1	15.8703	2.34709e-05	0.0844953			62941.5	17.4837	12.1446	107.658	8.86473	0.108706	0.00895101	55.1182	4.53851	-1.14956e-08	-9.46562e-10	2.76443e-05	0.0995194	5.11931e-05	0.184295	0.401035	51976.4	14.4379
		63031.5	17.5088	12.075	96.7253	8.01041	0.108211	0.00896163	49.4465	4.09496	-1.55922e-08	-1.29129e-09	1.28611e-05	0.0463001	57133.1	15.8703	2.33471e-05	0.0840494			63031.5	17.5088	12.1459	107.863	8.8806	0.108714	0.00895071	55.2287	4.54711	-1.14955e-08	-9.46457e-10	2.71634e-05	0.0977883	5.03026e-05	0.181089	0.400264	51978.3	14.4384
		63121.6	17.5338	12.0761	96.9093	8.02486	0.108218	0.00896131	49.5459	4.10279	-1.56025e-08	-1.29201e-09	1.27586e-05	0.0459308	57137.4	15.8715	2.32363e-05	0.0836506			63121.6	17.5338	12.1472	108.068	8.89651	0.108723	0.00895042	55.3394	4.55573	-1.14955e-08	-9.46351e-10	2.66181e-05	0.0958253	4.92928e-05	0.177454	0.39936	51980.4	14.439
		63211.6	17.5588	12.0773	97.0937	8.03933	0.108225	0.008961	49.6454	4.11062	-1.56132e-08	-1.29277e-09	1.26689e-05	0.0456081	57141.6	15.8727	2.31372e-05	0.0832938			63211.6	17.5588	12.1485	108.273	8.91244	0.108731	0.00895013	55.4503	4.56436	-1.14955e-08	-9.46244e-10	2.66181e-05	0.0958253	4.92928e-05	0.177454	0.39936	51980.4	14.439
		63301.7	17.5838	12.0785	97.2784	8.05382	0.108232	0.00896068	49.7452	4.11848	-1.56243e-08	-1.29356e-09	1.26689e-05	0.0456081	57141.6	15.8727	2.31372e-05	0.0832938			63301.7	17.5838	12.1499	108.479	8.9284	0.108739	0.00894984	55.5614	4.573	-1.14955e-08	-9.46138e-10	2.6076e-05	0.0938734	4.82888e-05	0.17384	0.398428	51982.6	14.4396
		63391.7	17.6088	12.0797	97.4635	8.06834	0.108239	0.00896036	49.8451	4.12634	-1.56353e-08	-1.29434e-09	1.25905e-05	0.045326	57145.9	15.8738	2.30416e-05	0.0829499			63391.7	17.6088	12.1512	108.685	8.94438	0.108748	0.00894955	55.6727	4.58166	-1.14954e-08	-9.46031e-10	2.55379e-05	0.0919364	4.72924e-05	0.170253	0.397468	51984.7	14.4402
		63481.7	17.6338	12.0809	97.6489	8.08289	0.108246	0.00896005	49.9452	4.13422	-1.56459e-08	-1.29509e-09	1.25905e-05	0.045326	57145.9	15.8738	2.30416e-05	0.0829499			63481.7	17.6338	12.1526	108.892	8.96039	0.108756	0.00894926	55.7843	4.59033	-1.14954e-08	-9.45924e-10	2.50049e-05	0.0900178	4.63054e-05	0.1667	0.396481	51986.8	14.4408
		63571.8	17.6588	12.0822	97.8347	8.09746	0.108253	0.00895973	50.0456	4.14211	-1.5656e-08	-1.29579e-09	1.25219e-05	0.045079	57150.1	15.875	2.29567e-05	0.082644			63571.8	17.6588	12.1539	109.099	8.97643	0.108765	0.00894897	55.896	4.59902	-1.14954e-08	-9.45818e-10	2.44782e-05	0.0881214	4.53299e-05	0.163188	0.395469	51989	14.4414
		63661.8	17.6838	12.0834	98.0208	8.11205	0.10826	0.00895942	50.146	4.15001	-1.5665e-08	-1.29641e-09	1.25219e-05	0.045079	57150.1	15.875	2.29567e-05	0.082644			63661.8	17.6838	12.1552	109.306	8.99249	0.108773	0.00894868	56.008	4.60772	-1.14953e-08	-9.45711e-10	2.39585e-05	0.0862506	4.43676e-05	0.159723	0.394432	51991.1	14.442
		63751.9	17.7089	12.0846	98.2073	8.12667	0.108267	0.00895911	50.2467	4.15793	-1.56726e-08	-1.29691e-09	1.24618e-05	0.0448626	57154.3	15.8762	2.28809e-05	0.0823713			63751.9	17.7089	12.1566	109.514	9.00858	0.108782	0.00894839	56.1201	4.61644	-1.14953e-08	-9.45604e-10	2.33728e-05	0.0841419	4.32829e-05	0.155818	0.393216	51993.6	14.4427
		63841.9	17.7339	12.0858	98.3941	8.14131	0.108274	0.0089588	50.3476	4.16586	-1.56784e-08	-1.29726e-09	1.24618e-05	0.0448626	57154.3	15.8762	2.28809e-05	0.0823713			63841.9	17.7339	12.1579	109.722	9.0247	0.10879	0.0089481	56.2325	4.62517	-1.14953e-08	-9.45495e-10	2.33728e-05	0.0841419	4.32829e-05	0.155818	0.393216	51993.6	14.4427
		63932	17.7589	12.087	98.5812	8.15598	0.108281	0.00895848	50.4487	4.1738	-1.5682e-08	-1.29743e-09	1.2409e-05	0.0446725	57158.6	15.8774	2.28133e-05	0.0821278			63932	17.7589	12.1593	109.93	9.04084	0.108799	0.00894781	56.3451	4.63391	-1.14952e-08	-9.45387e-10	2.2799e-05	0.0820765	4.22204e-05	0.151993	0.391971	51996	14.4433
		64022	17.7839	12.0882	98.7687	8.17067	0.108288	0.00895817	50.5499	4.18176	-1.5683e-08	-1.29738e-09	1.2409e-05	0.0446725	57158.6	15.8774	2.28133e-05	0.0821278			64022	17.7839	12.1606	110.139	9.05701	0.108808	0.00894753	56.4579	4.64267	-1.14952e-08	-9.45278e-10	2.2799e-05	0.0820765	4.22204e-05	0.151994	0.391971	51996	14.4433
		64112.1	17.8089	12.0894	98.9566	8.18538	0.108295	0.00895786	50.6514	4.18972	-1.5684e-08	-1.29733e-09	1.23626e-05	0.0445053	57162.8	15.8786	2.27527e-05	0.0819096			64112.1	17.8089	12.162	110.348	9.07321	0.108816	0.00894724	56.5709	4.65144	-1.14952e-08	-9.45169e-10	2.22386e-05	0.080059	4.11826e-05	0.148257	0.390701	51998.5	14.444
		64202.1	17.8339	12.0906	99.1448	8.20012	0.108303	0.00895755	50.753	4.19771	-1.56946e-08	-1.29808e-09	1.23626e-05	0.0445053	57162.8	15.8786	2.27527e-05	0.0819096			64202.1	17.8339	12.1634	110.558	9.08943	0.108825	0.00894696	56.6841	4.66023	-1.14951e-08	-9.45061e-10	2.22386e-05	0.080059	4.11826e-05	0.148257	0.390701	51998.5	14.444
		64292.1	17.8589	12.0919	99.3334	8.21489	0.10831	0.00895725	50.8548	4.2057	-1.5705e-08	-1.2988e-09	1.23216e-05	0.0443578	57167.1	15.8797	2.26982e-05	0.0817137			64292.1	17.8589	12.1647	110.768	9.10568	0.108834	0.00894667	56.7976	4.66904	-1.14951e-08	-9.44953e-10	2.23393e-05	0.0804216	4.13691e-05	0.148929	0.390933	51998	14.4439
		64382.2	17.8839	12.0931	99.5223	8.22968	0.108317	0.00895694	50.9568	4.21371	-1.5715e-08	-1.29951e-09	1.23216e-05	0.0443578	57167.1	15.8797	2.26982e-05	0.0817137			64382.2	17.8839	12.1661	110.979	9.12195	0.108843	0.00894639	56.9112	4.67785	-1.14951e-08	-9.44844e-10	2.23393e-05	0.0804216	4.13691e-05	0.148929	0.390933	51998	14.4439
		64472.2	17.909	12.0943	99.7115	8.24449	0.108324	0.00895663	51.0591	4.22174	-1.57247e-08	-1.30017e-09	1.22853e-05	0.0442272	57171.3	15.8809	2.26492e-05	0.0815371			64472.2	17.909	12.1675	111.189	9.13826	0.108851	0.00894611	57.0251	4.68668	-1.1495e-08	-9.44737e-10	2.18892e-05	0.0788011	4.05355e-05	0.145928	0.389881	52000.1	14.4445
		64562.3	17.934	12.0956	99.9012	8.25933	0.108332	0.00895632	51.1615	4.22977	-1.57338e-08	-1.30079e-09	1.22853e-05	0.0442273	57171.3	15.8809	2.26492e-05	0.0815371			64562.3	17.934	12.1688	111.401	9.15459	0.10886	0.00894582	57.1391	4.69553	-1.1495e-08	-9.44629e-10	2.18892e-05	0.0788011	4.05356e-05	0.145928	0.389881	52000.1	14.4445
		64652.3	17.959	12.0968	100.091	8.27419	0.108339	0.00895602	51.264	4.23782	-1.57421e-08	-1.30135e-09	1.22531e-05	0.0441113	57175.5	15.8821	2.26025e-05	0.0813691			64652.3	17.959	12.1702	111.612	9.17094	0.108869	0.00894554	57.2534	4.70439	-1.1495e-08	-9.44523e-10	2.14493e-05	0.0772173	3.97208e-05	0.142995	0.388816	52002.1	14.445
		64742.4	17.984	12.098	100.281	8.28908	0.108346	0.00895571	51.3668	4.24589	-1.57496e-08	-1.30184e-09	1.22531e-05	0.0441113	57175.5	15.8821	2.26025e-05	0.0813692			64742.4	17.984	12.1716	111.824	9.18733	0.108878	0.00894526	57.3679	4.71327	-1.1495e-08	-9.44416e-10	2.14493e-05	0.0772173	3.97208e-05	0.142995	0.388816	52002.1	14.445
		64832.4	18.009	12.0993	100.472	8.30399	0.108354	0.00895541	51.4698	4.25396	-1.57561e-08	-1.30224e-09	1.22244e-05	0.0440079	57179.8	15.8833	2.25604e-05	0.0812174			64832.4	18.009	12.173	112.037	9.20374	0.108887	0.00894498	57.4826	4.72216	-1.1495e-08	-9.44308e-10	2.102e-05	0.0756722	3.8926e-05	0.140134	0.387739	52004.1	14.4456
		64922.5	18.034	12.1005	100.663	8.31893	0.108361	0.00895511	51.573	4.26205	-1.57615e-08	-1.30255e-09	1.22244e-05	0.0440079	57179.8	15.8833	2.25604e-05	0.0812174			64922.5	18.034	12.1743	112.25	9.22018	0.108896	0.0089447	57.5976	4.73106	-1.1495e-08	-9.442e-10	2.102e-05	0.0756722	3.8926e-05	0.140134	0.387739	52004.1	14.4456
		65012.5	18.059	12.1017	100.855	8.33389	0.108369	0.0089548	51.6763	4.27016	-1.57654e-08	-1.30274e-09	1.21987e-05	0.0439153	57184	15.8845	2.25221e-05	0.0810797			65012.5	18.059	12.1757	112.463	9.23664	0.108905	0.00894442	57.7127	4.73998	-1.1495e-08	-9.44091e-10	2.06021e-05	0.0741675	3.8152e-05	0.137347	0.386654	52006.1	14.4461
		65102.6	18.084	12.103	101.046	8.34888	0.108376	0.0089545	51.7799	4.27827	-1.57679e-08	-1.30281e-09	1.21987e-05	0.0439153	57184	15.8845	2.25221e-05	0.0810797			65102.6	18.084	12.1771	112.676	9.25313	0.108914	0.00894415	57.8281	4.74891	-1.1495e-08	-9.43983e-10	2.06021e-05	0.0741675	3.8152e-05	0.137347	0.386654	52006.1	14.4461
		65192.6	18.1091	12.1042	101.239	8.3639	0.108384	0.0089542	51.8836	4.2864	-1.57686e-08	-1.30274e-09	1.21755e-05	0.0438319	57188.3	15.8856	2.24872e-05	0.080954			65192.6	18.1091	12.1785	112.89	9.26965	0.108923	0.00894387	57.9436	4.75786	-1.1495e-08	-9.43875e-10	2.01958e-05	0.0727047	3.73996e-05	0.134638	0.385562	52008.1	14.4467
		65282.6	18.1341	12.1055	101.431	8.37893	0.108391	0.0089539	51.9876	4.29455	-1.57675e-08	-1.30251e-09	1.21755e-05	0.0438319	57188.3	15.8856	2.24872e-05	0.080954			65282.6	18.1341	12.1799	113.105	9.2862	0.108932	0.00894359	58.0594	4.76683	-1.1495e-08	-9.43768e-10	2.01958e-05	0.0727048	3.73996e-05	0.134638	0.385562	52008.1	14.4467
		65372.7	18.1591	12.1067	101.624	8.394	0.108399	0.0089536	52.0917	4.30271	-1.57643e-08	-1.30211e-09	1.21546e-05	0.0437564	57192.5	15.8868	2.24552e-05	0.0808388			65372.7	18.1591	12.1813	113.32	9.30277	0.108941	0.00894331	58.1754	4.7758	-1.1495e-08	-9.4366e-10	1.97376e-05	0.0710552	3.6551e-05	0.131584	0.384284	52010.4	14.4473
		65462.7	18.1841	12.108	101.817	8.40908	0.108406	0.0089533	52.196	4.31088	-1.57653e-08	-1.30206e-09	1.21546e-05	0.0437564	57192.5	15.8868	2.24552e-05	0.0808388			65462.7	18.1841	12.1827	113.535	9.31937	0.10895	0.00894304	58.2917	4.7848	-1.1495e-08	-9.43552e-10	1.97376e-05	0.0710552	3.6551e-05	0.131584	0.384284	52010.4	14.4473
		65552.8	18.2091	12.1092	102.011	8.4242	0.108414	0.008953	52.3006	4.31906	-1.57672e-08	-1.30208e-09	1.21354e-05	0.0436874	57196.8	15.888	2.24257e-05	0.0807326			65552.8	18.2091	12.1841	113.751	9.336	0.108959	0.00894276	58.4081	4.7938	-1.1495e-08	-9.43444e-10	1.92962e-05	0.0694663	3.57337e-05	0.128641	0.383005	52012.8	14.448
		65642.8	18.2341	12.1105	102.205	8.43934	0.108422	0.0089527	52.4053	4.32726	-1.57686e-08	-1.30206e-09	1.21354e-05	0.0436874	57196.8	15.888	2.24257e-05	0.0807326			65642.8	18.2341	12.1855	113.967	9.35266	0.108969	0.00894249	58.5248	4.80283	-1.1495e-08	-9.43336e-10	1.8872e-05	0.0679392	3.49481e-05	0.125813	0.381728	52015.1	14.4486
		65732.9	18.2591	12.1118	102.399	8.4545	0.108429	0.0089524	52.5102	4.33547	-1.57695e-08	-1.302e-09	1.21179e-05	0.0436243	57201	15.8892	2.23984e-05	0.0806342			65732.9	18.2591	12.1869	114.183	9.36934	0.108978	0.00894221	58.6416	4.81186	-1.1495e-08	-9.43228e-10	1.84653e-05	0.066475	3.41949e-05	0.123102	0.380456	52017.5	14.4493
		65822.9	18.2841	12.113	102.594	8.46969	0.108437	0.00895211	52.6153	4.3437	-1.577e-08	-1.3019e-09	1.21179e-05	0.0436243	57201	15.8892	2.23984e-05	0.0806342			65822.9	18.2841	12.1883	114.4	9.38605	0.108987	0.00894194	58.7587	4.82091	-1.1495e-08	-9.4312e-10	1.80761e-05	0.065074	3.34743e-05	0.120507	0.379195	52019.8	14.4499
		65913	18.3092	12.1143	102.789	8.4849	0.108445	0.00895181	52.7206	4.35194	-1.577e-08	-1.30177e-09	1.21017e-05	0.0435662	57205.3	15.8904	2.23697e-05	0.0805309			65913	18.3092	12.1897	114.617	9.40279	0.108996	0.00894167	58.876	4.82998	-1.1495e-08	-9.43011e-10	1.77046e-05	0.0637366	3.27863e-05	0.118031	0.377947	52022.1	14.4506
		66003	18.3342	12.1156	102.984	8.50014	0.108453	0.00895152	52.8261	4.36019	-1.57697e-08	-1.30161e-09	1.21017e-05	0.0435662	57205.3	15.8904	2.23697e-05	0.0805309			66003	18.3342	12.1911	114.835	9.41955	0.109006	0.0089414	58.9936	4.83906	-1.1495e-08	-9.42903e-10	1.73506e-05	0.0624623	3.21308e-05	0.115671	0.376716	52024.5	14.4512
		66093	18.3592	12.1168	103.18	8.5154	0.10846	0.00895122	52.9318	4.36846	-1.57689e-08	-1.30141e-09	1.20868e-05	0.0435123	57209.6	15.8915	2.2343e-05	0.0804348			66093	18.3592	12.1925	115.053	9.43634	0.109015	0.00894113	59.1113	4.84816	-1.14951e-08	-9.42794e-10	1.69439e-05	0.060998	3.13776e-05	0.112959	0.375249	52027.3	14.452
		66183.1	18.3842	12.1181	103.376	8.53069	0.108468	0.00895093	53.0377	4.37674	-1.57679e-08	-1.30118e-09	1.20868e-05	0.0435124	57209.6	15.8915	2.2343e-05	0.0804348			66183.1	18.3842	12.1939	115.271	9.45316	0.109024	0.00894085	59.2293	4.85727	-1.14951e-08	-9.42686e-10	1.69439e-05	0.060998	3.13776e-05	0.112959	0.375249	52027.3	14.452
		66273.1	18.4092	12.1194	103.572	8.54601	0.108476	0.00895063	53.1438	4.38503	-1.57664e-08	-1.30093e-09	1.20728e-05	0.0434622	57213.8	15.8927	2.2318e-05	0.0803448			66273.1	18.4092	12.1954	115.49	9.47001	0.109034	0.00894058	59.3475	4.8664	-1.14951e-08	-9.42577e-10	1.65624e-05	0.0596247	3.06711e-05	0.110416	0.373819	52030.2	14.4528
		66363.2	18.4342	12.1206	103.769	8.56135	0.108484	0.00895034	53.2501	4.39334	-1.57647e-08	-1.30065e-09	1.20728e-05	0.0434622	57213.8	15.8927	2.2318e-05	0.0803448			66363.2	18.4342	12.1968	115.71	9.48689	0.109043	0.00894031	59.4659	4.87554	-1.14951e-08	-9.42468e-10	1.65624e-05	0.0596246	3.06711e-05	0.110416	0.373819	52030.2	14.4528
		66453.2	18.4592	12.1219	103.966	8.57672	0.108492	0.00895005	53.3566	4.40166	-1.57628e-08	-1.30035e-09	1.20598e-05	0.0434152	57218.1	15.8939	2.22944e-05	0.0802599			66453.2	18.4592	12.1982	115.929	9.50379	0.109053	0.00894005	59.5846	4.8847	-1.14951e-08	-9.42358e-10	1.62055e-05	0.0583399	3.00103e-05	0.108037	0.372431	52033	14.4536
		66543.3	18.4842	12.1232	104.164	8.59211	0.1085	0.00894976	53.4633	4.41	-1.57606e-08	-1.30003e-09	1.20598e-05	0.0434152	57218.1	15.8939	2.22944e-05	0.0802599			66543.3	18.4842	12.1996	116.149	9.52072	0.109062	0.00893978	59.7035	4.89387	-1.14951e-08	-9.42248e-10	1.62055e-05	0.0583399	3.00103e-05	0.108037	0.372431	52033	14.4536
		66633.3	18.5093	12.1245	104.362	8.60753	0.108508	0.00894947	53.5702	4.41835	-1.57582e-08	-1.2997e-09	1.20475e-05	0.0433709	57222.4	15.8951	2.22721e-05	0.0801794			66633.3	18.5093	12.2011	116.37	9.53768	0.109072	0.00893951	59.8225	4.90305	-1.14951e-08	-9.42138e-10	1.58726e-05	0.0571412	2.93936e-05	0.105817	0.371089	52035.8	14.4544
		66723.4	18.5343	12.1258	104.56	8.62297	0.108516	0.00894918	53.6773	4.42671	-1.57556e-08	-1.29934e-09	1.20475e-05	0.0433709	57222.4	15.8951	2.22721e-05	0.0801794			66723.4	18.5343	12.2025	116.591	9.55466	0.109081	0.00893924	59.9418	4.91225	-1.14951e-08	-9.42028e-10	1.58726e-05	0.0571412	2.93936e-05	0.105817	0.371089	52035.8	14.4544
		66813.4	18.5593	12.1271	104.759	8.63844	0.108524	0.00894889	53.7847	4.43509	-1.57526e-08	-1.29896e-09	1.2034e-05	0.0433222	57227.3	15.8965	2.22507e-05	0.0801026			66813.4	18.5593	12.2039	116.812	9.57168	0.109091	0.00893898	60.0614	4.92147	-1.14951e-08	-9.41918e-10	1.55626e-05	0.0560254	2.88196e-05	0.103751	0.369797	52038.7	14.4552
		66903.5	18.5843	12.1284	104.958	8.65393	0.108532	0.0089486	53.8922	4.44348	-1.57495e-08	-1.29857e-09	1.2034e-05	0.0433222	57227.3	15.8965	2.22507e-05	0.0801026			66903.5	18.5843	12.2054	117.034	9.58872	0.1091	0.00893871	60.1811	4.9307	-1.14951e-08	-9.41808e-10	1.55626e-05	0.0560253	2.88196e-05	0.103751	0.369797	52038.7	14.4552
		66993.5	18.6093	12.1297	105.157	8.66945	0.10854	0.00894831	53.9999	4.45189	-1.57464e-08	-1.29817e-09	1.20212e-05	0.0432762	57232.3	15.8979	2.22302e-05	0.0800288			66993.5	18.6093	12.2068	117.256	9.60579	0.10911	0.00893845	60.3011	4.93995	-1.14951e-08	-9.41697e-10	1.52747e-05	0.054989	2.82865e-05	0.101831	0.368559	52041.5	14.456
		67083.5	18.6343	12.131	105.357	8.685	0.108548	0.00894802	54.1078	4.46031	-1.57432e-08	-1.29777e-09	1.20212e-05	0.0432762	57232.3	15.8979	2.22302e-05	0.0800288			67083.5	18.6343	12.2083	117.479	9.62288	0.10912	0.00893818	60.4213	4.94921	-1.14951e-08	-9.41587e-10	1.52747e-05	0.054989	2.82865e-05	0.101831	0.368559	52041.5	14.456
		67173.6	18.6593	12.1323	105.557	8.70057	0.108556	0.00894774	54.2159	4.46874	-1.574e-08	-1.29737e-09	1.2009e-05	0.0432322	57237.2	15.8992	2.2207e-05	0.0799452			67173.6	18.6593	12.2097	117.702	9.64001	0.109129	0.00893792	60.5418	4.95849	-1.14952e-08	-9.41476e-10	1.50079e-05	0.0540284	2.77924e-05	0.100053	0.367377	52044.4	14.4568
		67263.6	18.6843	12.1336	105.758	8.71617	0.108564	0.00894745	54.3242	4.47719	-1.57369e-08	-1.29697e-09	1.2009e-05	0.0432322	57237.2	15.8992	2.2207e-05	0.0799452			67263.6	18.6843	12.2112	117.925	9.65716	0.109139	0.00893765	60.6624	4.96778	-1.14952e-08	-9.41365e-10	1.50079e-05	0.0540284	2.77924e-05	0.100053	0.367377	52044.4	14.4568
		67353.7	18.7094	12.1349	105.959	8.73179	0.108573	0.00894717	54.4327	4.48565	-1.57339e-08	-1.29659e-09	1.19972e-05	0.0431901	57242.2	15.9006	2.21846e-05	0.0798646			67353.7	18.7094	12.2126	118.149	9.67435	0.109149	0.00893739	60.7833	4.97709	-1.14952e-08	-9.41253e-10	1.47611e-05	0.0531398	2.73353e-05	0.098407	0.366253	52047.2	14.4576
		67443.7	18.7344	12.1362	106.16	8.74744	0.108581	0.00894688	54.5414	4.49412	-1.57312e-08	-1.29622e-09	1.19972e-05	0.0431901	57242.2	15.9006	2.21846e-05	0.0798647			67443.7	18.7344	12.2141	118.373	9.69155	0.109159	0.00893713	60.9044	4.98641	-1.14952e-08	-9.41142e-10	1.47611e-05	0.0531398	2.73353e-05	0.098407	0.366253	52047.2	14.4576
		67533.8	18.7594	12.1375	106.362	8.76311	0.108589	0.0089466	54.6503	4.50261	-1.57287e-08	-1.29588e-09	1.19859e-05	0.0431494	57247.1	15.902	2.21629e-05	0.0797865			67533.8	18.7594	12.2155	118.598	9.70879	0.109169	0.00893687	61.0258	4.99575	-1.14952e-08	-9.4103e-10	1.45331e-05	0.0523193	2.69132e-05	0.0968875	0.365187	52050.1	14.4584
		67623.8	18.7844	12.1388	106.564	8.77881	0.108597	0.00894631	54.7594	4.51112	-1.57265e-08	-1.29556e-09	1.1986e-05	0.0431494	57247.1	15.902	2.21629e-05	0.0797865			67623.8	18.7844	12.217	118.823	9.72606	0.109178	0.00893661	61.1473	5.0051	-1.14952e-08	-9.40918e-10	1.45331e-05	0.0523192	2.69132e-05	0.0968875	0.365187	52050.1	14.4584
		67713.9	18.8094	12.1401	106.767	8.79454	0.108606	0.00894603	54.8688	4.51963	-1.57247e-08	-1.29527e-09	1.1975e-05	0.04311	57252.1	15.9034	2.21418e-05	0.0797104			67713.9	18.8094	12.2185	119.049	9.74335	0.109188	0.00893635	61.2691	5.01447	-1.14952e-08	-9.40805e-10	1.4323e-05	0.0515628	2.65241e-05	0.0954866	0.36418	52052.9	14.4591
		67803.9	18.8344	12.1414	106.969	8.81029	0.108614	0.00894575	54.9783	4.52816	-1.57233e-08	-1.29502e-09	1.1975e-05	0.04311	57252.1	15.9034	2.21418e-05	0.0797104			67803.9	18.8344	12.2199	119.275	9.76067	0.109198	0.00893609	61.3911	5.02385	-1.14952e-08	-9.40693e-10	1.4323e-05	0.0515628	2.65241e-05	0.0954866	0.36418	52052.9	14.4591
		67893.9	18.8594	12.1427	107.173	8.82607	0.108622	0.00894547	55.088	4.53671	-1.57225e-08	-1.29481e-09	1.19643e-05	0.0430716	57257	15.9047	2.21211e-05	0.0796359			67893.9	18.8594	12.2214	119.501	9.77803	0.109208	0.00893583	61.5134	5.03325	-1.14952e-08	-9.4058e-10	1.41296e-05	0.0508664	2.61659e-05	0.0941971	0.363231	52055.8	14.4599
		67984	18.8844	12.1441	107.376	8.84188	0.108631	0.00894519	55.198	4.54527	-1.57223e-08	-1.29465e-09	1.19643e-05	0.0430716	57257	15.9047	2.21211e-05	0.079636			67984	18.8844	12.2229	119.728	9.7954	0.109218	0.00893557	61.6359	5.04267	-1.14952e-08	-9.40466e-10	1.41296e-05	0.0508664	2.61659e-05	0.0941971	0.363231	52055.8	14.4599
		68074	18.9095	12.1454	107.58	8.85771	0.108639	0.00894491	55.3081	4.55384	-1.57202e-08	-1.29433e-09	1.19519e-05	0.0430267	57263	15.9064	2.21008e-05	0.0795629			68074	18.9095	12.2243	119.955	9.81281	0.109228	0.00893531	61.7586	5.0521	-1.14952e-08	-9.40353e-10	1.39177e-05	0.0501037	2.57735e-05	0.0927847	0.362168	52059.2	14.4609
		68164.1	18.9345	12.1467	107.785	8.87357	0.108648	0.00894463	55.4185	4.56243	-1.57182e-08	-1.29403e-09	1.19519e-05	0.0430267	57263	15.9064	2.21008e-05	0.0795629			68164.1	18.9345	12.2258	120.183	9.83025	0.109238	0.00893505	61.8815	5.06154	-1.14952e-08	-9.40239e-10	1.39177e-05	0.0501037	2.57735e-05	0.0927847	0.362168	52059.2	14.4609
		68254.1	18.9595	12.148	107.989	8.88945	0.108656	0.00894435	55.5291	4.57103	-1.57164e-08	-1.29374e-09	1.19397e-05	0.0429829	57268.9	15.908	2.20808e-05	0.079491			68254.1	18.9595	12.2273	120.411	9.84771	0.109248	0.0089348	62.0047	5.071	-1.14952e-08	-9.40125e-10	1.37266e-05	0.0494156	2.54195e-05	0.0915103	0.361187	52062.6	14.4618
		68344.2	18.9845	12.1494	108.194	8.90536	0.108665	0.00894407	55.6398	4.57965	-1.57147e-08	-1.29346e-09	1.19397e-05	0.0429829	57268.9	15.908	2.20808e-05	0.079491			68344.2	18.9845	12.2288	120.639	9.8652	0.109259	0.00893454	62.1281	5.08048	-1.14952e-08	-9.40011e-10	1.37265e-05	0.0494156	2.54195e-05	0.0915103	0.361187	52062.6	14.4618
		68434.2	19.0095	12.1507	108.4	8.9213	0.108673	0.00894379	55.7508	4.58828	-1.57132e-08	-1.29319e-09	1.19277e-05	0.0429399	57274.8	15.9097	2.20567e-05	0.079404			68434.2	19.0095	12.2303	120.868	9.88272	0.109269	0.00893428	62.2517	5.08997	-1.14952e-08	-9.39896e-10	1.35544e-05	0.0487957	2.51007e-05	0.0903624	0.360283	52066	14.4628
		68524.3	19.0345	12.152	108.606	8.93726	0.108682	0.00894352	55.862	4.59693	-1.57118e-08	-1.29294e-09	1.19277e-05	0.0429399	57274.8	15.9097	2.20567e-05	0.079404			68524.3	19.0345	12.2318	121.098	9.90027	0.109279	0.00893403	62.3756	5.09948	-1.14952e-08	-9.39781e-10	1.35543e-05	0.0487956	2.51006e-05	0.0903623	0.360283	52066	14.4628
		68614.3	19.0595	12.1534	108.812	8.95325	0.10869	0.00894324	55.9734	4.60559	-1.57107e-08	-1.2927e-09	1.1916e-05	0.0428975	57280.7	15.9113	2.20329e-05	0.0793183			68614.3	19.0595	12.2332	121.328	9.91785	0.109289	0.00893377	62.4997	5.109	-1.14952e-08	-9.39666e-10	1.3585e-05	0.048906	2.51574e-05	0.0905667	0.360445	52065.4	14.4626
		68704.4	19.0845	12.1547	109.019	8.96926	0.108699	0.00894296	56.085	4.61426	-1.57097e-08	-1.29248e-09	1.1916e-05	0.0428975	57280.7	15.9113	2.20329e-05	0.0793183			68704.4	19.0845	12.2347	121.558	9.93546	0.109299	0.00893352	62.624	5.11854	-1.14952e-08	-9.39551e-10	1.3585e-05	0.048906	2.51574e-05	0.0905667	0.360445	52065.4	14.4626
		68794.4	19.1096	12.1561	109.226	8.98531	0.108708	0.00894269	56.1968	4.62295	-1.5709e-08	-1.29228e-09	1.19044e-05	0.0428557	57286.7	15.913	2.20093e-05	0.0792335			68794.4	19.1096	12.2362	121.788	9.95309	0.10931	0.00893327	62.7485	5.12809	-1.14952e-08	-9.39435e-10	1.34551e-05	0.0484384	2.49169e-05	0.0897007	0.359754	52068.2	14.4634
		68884.4	19.1346	12.1574	109.433	9.00137	0.108717	0.00894241	56.3088	4.63165	-1.57085e-08	-1.29209e-09	1.19044e-05	0.0428557	57286.7	15.913	2.20093e-05	0.0792335			68884.4	19.1346	12.2377	122.02	9.97076	0.10932	0.00893301	62.8733	5.13766	-1.14952e-08	-9.3932e-10	1.34551e-05	0.0484384	2.49169e-05	0.0897007	0.359754	52068.2	14.4634
		68974.5	19.1596	12.1587	109.641	9.01747	0.108725	0.00894214	56.421	4.64037	-1.57082e-08	-1.29193e-09	1.18929e-05	0.0428144	57292.6	15.9146	2.1986e-05	0.0791496			68974.5	19.1596	12.2392	122.251	9.98845	0.10933	0.00893276	62.9984	5.14724	-1.14951e-08	-9.39204e-10	1.3336e-05	0.0480096	2.46963e-05	0.0889066	0.359111	52070.9	14.4641
		69064.5	19.1846	12.1601	109.849	9.03359	0.108734	0.00894187	56.5335	4.6491	-1.57082e-08	-1.29178e-09	1.18929e-05	0.0428144	57292.6	15.9146	2.1986e-05	0.0791496			69064.5	19.1846	12.2407	122.483	10.0062	0.109341	0.00893251	63.1236	5.15684	-1.14951e-08	-9.39088e-10	1.3336e-05	0.0480096	2.46963e-05	0.0889066	0.359111	52070.9	14.4641
		69154.6	19.2096	12.1615	110.058	9.04974	0.108743	0.0089416	56.6461	4.65784	-1.57085e-08	-1.29166e-09	1.18815e-05	0.0427735	57298.5	15.9163	2.19629e-05	0.0790663			69154.6	19.2096	12.2423	122.715	10.0239	0.109351	0.00893226	63.2491	5.16646	-1.14951e-08	-9.38972e-10	1.32268e-05	0.0476166	2.44942e-05	0.0881789	0.358513	52073.7	14.4649
		69244.6	19.2346	12.1628	110.267	9.06591	0.108752	0.00894132	56.759	4.6666	-1.5709e-08	-1.29156e-09	1.18815e-05	0.0427735	57298.5	15.9163	2.19629e-05	0.0790663			69244.6	19.2346	12.2438	122.948	10.0417	0.109361	0.00893201	63.3748	5.17609	-1.14951e-08	-9.38856e-10	1.32268e-05	0.0476166	2.44941e-05	0.0881789	0.358513	52073.7	14.4649
		69334.7	19.2596	12.1642	110.476	9.08212	0.10876	0.00894105	56.8721	4.67538	-1.57094e-08	-1.29145e-09	1.18674e-05	0.0427226	57306	15.9183	2.19399e-05	0.0789836			69334.7	19.2596	12.2453	123.182	10.0595	0.109372	0.00893176	63.5008	5.18574	-1.14951e-08	-9.3874e-10	1.31269e-05	0.0472567	2.4309e-05	0.0875124	0.357959	52076.5	14.4657
		69424.7	19.2846	12.1655	110.686	9.09834	0.108769	0.00894078	56.9853	4.68417	-1.57096e-08	-1.29132e-09	1.18674e-05	0.0427226	57306	15.9183	2.19399e-05	0.0789836			69424.7	19.2846	12.2468	123.415	10.0773	0.109382	0.00893151	63.627	5.1954	-1.14951e-08	-9.38623e-10	1.31269e-05	0.0472567	2.4309e-05	0.0875124	0.357959	52076.5	14.4657
		69514.8	19.3097	12.1669	110.896	9.1146	0.108778	0.00894051	57.0988	4.69297	-1.57099e-08	-1.2912e-09	1.18534e-05	0.0426721	57313.4	15.9204	2.1917e-05	0.0789014			69514.8	19.3097	12.2483	123.649	10.0952	0.109393	0.00893126	63.7534	5.20508	-1.14951e-08	-9.38506e-10	1.30353e-05	0.0469272	2.41395e-05	0.0869023	0.357446	52079.3	14.4665
		69604.8	19.3347	12.1683	111.107	9.13088	0.108787	0.00894024	57.2126	4.70179	-1.57103e-08	-1.29109e-09	1.18534e-05	0.0426721	57313.4	15.9204	2.1917e-05	0.0789014			69604.8	19.3347	12.2498	123.884	10.1131	0.109403	0.00893101	63.8801	5.21477	-1.14951e-08	-9.38388e-10	1.30353e-05	0.0469272	2.41395e-05	0.0869022	0.357446	52079.3	14.4665
		69694.8	19.3597	12.1696	111.318	9.14719	0.108796	0.00893997	57.3265	4.71062	-1.57108e-08	-1.29098e-09	1.18395e-05	0.0426221	57320.8	15.9225	2.18922e-05	0.078812			69694.8	19.3597	12.2514	124.119	10.131	0.109414	0.00893077	64.007	5.22448	-1.14951e-08	-9.38271e-10	1.29302e-05	0.0465489	2.39449e-05	0.0862016	0.356849	52082.8	14.4674
		69784.9	19.3847	12.171	111.529	9.16352	0.108805	0.00893971	57.4406	4.71947	-1.57113e-08	-1.29088e-09	1.18395e-05	0.0426221	57320.8	15.9225	2.18922e-05	0.078812			69784.9	19.3847	12.2529	124.354	10.149	0.109425	0.00893052	64.1342	5.23421	-1.14951e-08	-9.38153e-10	1.29302e-05	0.0465489	2.39449e-05	0.0862016	0.356849	52082.8	14.4674
		69874.9	19.4097	12.1724	111.741	9.17989	0.108814	0.00893944	57.555	4.72833	-1.57119e-08	-1.29079e-09	1.18256e-05	0.0425723	57328.3	15.9245	2.18675e-05	0.0787231			69874.9	19.4097	12.2544	124.59	10.167	0.109435	0.00893027	64.2616	5.24395	-1.14951e-08	-9.38035e-10	1.28364e-05	0.0462109	2.3771e-05	0.0855757	0.35631	52086.3	14.4684
		69965	19.4347	12.1737	111.953	9.19628	0.108823	0.00893917	57.6695	4.7372	-1.57125e-08	-1.29069e-09	1.18256e-05	0.0425723	57328.3	15.9245	2.18675e-05	0.0787231			69965	19.4347	12.256	124.827	10.185	0.109446	0.00893003	64.3892	5.25371	-1.14951e-08	-9.37917e-10	1.27525e-05	0.0459089	2.36157e-05	0.0850165	0.355822	52089.9	14.4694
		70055	19.4597	12.1751	112.166	9.21269	0.108832	0.0089389	57.7843	4.74609	-1.57132e-08	-1.2906e-09	1.18119e-05	0.0425229	57335.7	15.9266	2.1843e-05	0.0786346			70055	19.4597	12.2575	125.063	10.203	0.109457	0.00892978	64.5171	5.26348	-1.14951e-08	-9.37799e-10	1.27525e-05	0.0459089	2.36157e-05	0.0850165	0.355822	52089.9	14.4694
		70145.1	19.4847	12.1765	112.379	9.22913	0.108841	0.00893864	57.8993	4.755	-1.57138e-08	-1.2905e-09	1.18119e-05	0.0425229	57335.7	15.9266	2.1843e-05	0.0786346			70145.1	19.4847	12.259	125.301	10.2211	0.109467	0.00892954	64.6452	5.27327	-1.14951e-08	-9.3768e-10	1.26776e-05	0.0456392	2.34769e-05	0.084517	0.355383	52093.4	14.4704
		70235.1	19.5098	12.1779	112.592	9.2456	0.108851	0.00893837	58.0145	4.76392	-1.57144e-08	-1.2904e-09	1.17982e-05	0.0424737	57343.1	15.9287	2.18185e-05	0.0785467			70235.1	19.5098	12.2606	125.538	10.2392	0.109478	0.00892929	64.7735	5.28307	-1.1495e-08	-9.37562e-10	1.26776e-05	0.0456392	2.34769e-05	0.084517	0.355383	52093.4	14.4704
		70325.2	19.5348	12.1793	112.806	9.2621	0.10886	0.00893811	58.1299	4.77285	-1.5715e-08	-1.2903e-09	1.17982e-05	0.0424737	57343.1	15.9287	2.18185e-05	0.0785467			70325.2	19.5348	12.2621	125.777	10.2573	0.109489	0.00892905	64.9021	5.29289	-1.1495e-08	-9.37443e-10	1.26106e-05	0.0453981	2.33529e-05	0.0840706	0.354987	52096.9	14.4714
		70415.2	19.5598	12.1807	113.02	9.27863	0.108869	0.00893785	58.2456	4.7818	-1.57154e-08	-1.29019e-09	1.17847e-05	0.0424248	57350.6	15.9307	2.17942e-05	0.0784591			70415.2	19.5598	12.2637	126.015	10.2755	0.1095	0.0089288	65.0309	5.30273	-1.1495e-08	-9.37325e-10	1.25507e-05	0.0451825	2.3242e-05	0.0836713	0.354629	52100.5	14.4724
		70505.3	19.5848	12.1821	113.234	9.29518	0.108878	0.00893758	58.3614	4.79077	-1.57158e-08	-1.29008e-09	1.17847e-05	0.0424248	57350.6	15.9307	2.17942e-05	0.0784591			70505.3	19.5848	12.2652	126.254	10.2937	0.109511	0.00892856	65.16	5.31258	-1.1495e-08	-9.37206e-10	1.24971e-05	0.0449895	2.31428e-05	0.083314	0.354307	52104	14.4733
		70595.3	19.6098	12.1835	113.449	9.31176	0.108887	0.00893732	58.4775	4.79975	-1.57164e-08	-1.28998e-09	1.17711e-05	0.0423761	57358	15.9328	2.177e-05	0.078372			70595.3	19.6098	12.2668	126.494	10.3119	0.109522	0.00892832	65.2893	5.32245	-1.1495e-08	-9.37087e-10	1.24971e-05	0.0449896	2.31428e-05	0.083314	0.354307	52104	14.4733
		70685.3	19.6348	12.1849	113.665	9.32836	0.108897	0.00893706	58.5938	4.80874	-1.57179e-08	-1.28996e-09	1.17711e-05	0.0423761	57358	15.9328	2.177e-05	0.078372			70685.3	19.6348	12.2683	126.733	10.3301	0.109533	0.00892808	65.4189	5.33233	-1.1495e-08	-9.36968e-10	1.24454e-05	0.0448034	2.3047e-05	0.0829693	0.353994	52107.8	14.4744
		70775.4	19.6598	12.1863	113.881	9.345	0.108906	0.0089368	58.7103	4.81775	-1.57196e-08	-1.28994e-09	1.17577e-05	0.0423277	57365.5	15.9348	2.17742e-05	0.0783873			70775.4	19.6598	12.2699	126.974	10.3484	0.109544	0.00892784	65.5486	5.34224	-1.1495e-08	-9.36848e-10	1.24454e-05	0.0448034	2.3047e-05	0.0829693	0.353994	52107.8	14.4744
		70865.4	19.6848	12.1877	114.097	9.36166	0.108915	0.00893654	58.827	4.82677	-1.57213e-08	-1.28993e-09	1.17577e-05	0.0423277	57365.5	15.9348	2.17742e-05	0.0783873			70865.4	19.6848	12.2715	127.215	10.3667	0.109555	0.0089276	65.6787	5.35215	-1.1495e-08	-9.36729e-10	1.23994e-05	0.0446379	2.29619e-05	0.0826627	0.353715	52111.6	14.4755
		70955.5	19.7099	12.1891	114.313	9.37835	0.108925	0.00893627	58.944	4.83581	-1.5723e-08	-1.28993e-09	1.17603e-05	0.0423371	57364	15.9344	2.17544e-05	0.0783157			70955.5	19.7099	12.273	127.456	10.385	0.109566	0.00892736	65.809	5.36208	-1.1495e-08	-9.36609e-10	1.23994e-05	0.0446379	2.29619e-05	0.0826627	0.353715	52111.6	14.4755
		71045.5	19.7349	12.1905	114.53	9.39506	0.108934	0.00893602	59.0611	4.84486	-1.57248e-08	-1.28993e-09	1.17603e-05	0.0423371	57364	15.9344	2.17346e-05	0.0782445			71045.5	19.7349	12.2746	127.698	10.4034	0.109577	0.00892712	65.9395	5.37203	-1.1495e-08	-9.36489e-10	1.23584e-05	0.0444903	2.2886e-05	0.0823895	0.353464	52115.5	14.4765
		71135.6	19.7599	12.1919	114.748	9.4118	0.108944	0.00893576	59.1785	4.85393	-1.57266e-08	-1.28992e-09	1.17495e-05	0.0422982	57370	15.9361	2.17149e-05	0.0781735			71135.6	19.7599	12.2762	127.94	10.4218	0.109588	0.00892688	66.0703	5.382	-1.1495e-08	-9.36369e-10	1.23584e-05	0.0444903	2.2886e-05	0.0823895	0.353464	52115.5	14.4765
		71225.6	19.7849	12.1933	114.965	9.42857	0.108953	0.0089355	59.2961	4.86301	-1.57284e-08	-1.28992e-09	1.17387e-05	0.0422595	57376	15.9378	2.16952e-05	0.0781028			71225.6	19.7849	12.2777	128.182	10.4402	0.109599	0.00892664	66.2013	5.39198	-1.1495e-08	-9.36249e-10	1.23218e-05	0.0443586	2.28182e-05	0.0821455	0.353239	52119.3	14.4776
		71315.7	19.8099	12.1947	115.184	9.44537	0.108963	0.00893524	59.414	4.87211	-1.57302e-08	-1.28992e-09	1.1728e-05	0.0422209	57382	15.9394	2.16757e-05	0.0780324			71315.7	19.8099	12.2793	128.426	10.4587	0.10961	0.0089264	66.3325	5.40197	-1.1495e-08	-9.36129e-10	1.23218e-05	0.0443586	2.28182e-05	0.0821455	0.353239	52119.3	14.4776
		71405.7	19.8349	12.1961	115.402	9.4622	0.108972	0.00893498	59.532	4.88122	-1.57319e-08	-1.28991e-09	1.17174e-05	0.0421825	57388	15.9411	2.16562e-05	0.0779623			71405.7	19.8349	12.2809	128.669	10.4772	0.109621	0.00892617	66.464	5.41199	-1.1495e-08	-9.36008e-10	1.22891e-05	0.0442406	2.27575e-05	0.081927	0.353036	52123.1	14.4786
		71495.7	19.8599	12.1976	115.621	9.47905	0.108982	0.00893473	59.6503	4.89035	-1.57337e-08	-1.2899e-09	1.17067e-05	0.0421443	57394	15.9428	2.16368e-05	0.0778924			71495.7	19.8599	12.2825	128.913	10.4957	0.109633	0.00892593	66.5958	5.42202	-1.1495e-08	-9.35888e-10	1.22891e-05	0.0442406	2.27575e-05	0.081927	0.353036	52123.1	14.4786
		71585.8	19.8849	12.199	115.841	9.49593	0.108991	0.00893447	59.7688	4.89949	-1.57353e-08	-1.28989e-09	1.16962e-05	0.0421062	57400	15.9444	2.164e-05	0.0779041			71585.8	19.8849	12.2841	129.157	10.5142	0.109644	0.00892569	66.7278	5.43206	-1.1495e-08	-9.35767e-10	1.22596e-05	0.0441346	2.2703e-05	0.0817308	0.352854	52126.9	14.4797
		71675.8	19.91	12.2004	116.06	9.51284	0.109001	0.00893421	59.8875	4.90865	-1.57369e-08	-1.28987e-09	1.16856e-05	0.0420682	57406	15.9461	2.164e-05	0.0779041			71675.8	19.91	12.2857	129.402	10.5328	0.109655	0.00892546	66.8601	5.44212	-1.1495e-08	-9.35646e-10	1.22596e-05	0.0441346	2.2703e-05	0.0817308	0.352854	52126.9	14.4797
		71765.9	19.935	12.2018	116.281	9.52978	0.109011	0.00893396	60.0064	4.91782	-1.57384e-08	-1.28984e-09	1.16874e-05	0.0420746	57404.9	15.9458	2.16239e-05	0.0778462			71765.9	19.935	12.2872	129.648	10.5514	0.109666	0.00892522	66.9925	5.4522	-1.1495e-08	-9.35524e-10	1.22331e-05	0.0440392	2.26539e-05	0.081554	0.352689	52130.7	14.4808
		71855.9	19.96	12.2033	116.501	9.54674	0.10902	0.00893371	60.1256	4.92701	-1.57397e-08	-1.2898e-09	1.16874e-05	0.0420746	57404.9	15.9458	2.16079e-05	0.0777884			71855.9	19.96	12.2888	129.894	10.57	0.109678	0.00892499	67.1253	5.4623	-1.1495e-08	-9.35403e-10	1.22331e-05	0.0440392	2.26539e-05	0.081554	0.352689	52130.7	14.4808
		71946	19.985	12.2047	116.722	9.56373	0.10903	0.00893345	60.2449	4.93621	-1.57409e-08	-1.28974e-09	1.16787e-05	0.0420432	57409.9	15.9472	2.15919e-05	0.0777309			71946	19.985	12.2904	130.14	10.5887	0.109689	0.00892476	67.2583	5.47241	-1.1495e-08	-9.35281e-10	1.22079e-05	0.0439484	2.26072e-05	0.0813859	0.352531	52134.8	14.4819
		72036	20.01	12.2061	116.944	9.58075	0.10904	0.0089332	60.3645	4.94543	-1.5742e-08	-1.28968e-09	1.167e-05	0.0420118	57414.9	15.9486	2.1576e-05	0.0776736			72036	20.01	12.292	130.387	10.6074	0.109701	0.00892452	67.3915	5.48253	-1.1495e-08	-9.3516e-10	1.22079e-05	0.0439484	2.26072e-05	0.0813859	0.352531	52134.8	14.4819
		72126.1	20.035	12.2076	117.166	9.5978	0.10905	0.00893295	60.4844	4.95466	-1.57428e-08	-1.2896e-09	1.16613e-05	0.0419806	57419.9	15.95	2.15601e-05	0.0776165			72126.1	20.035	12.2936	130.634	10.6261	0.109712	0.00892429	67.525	5.49268	-1.1495e-08	-9.35038e-10	1.21851e-05	0.0438664	2.2565e-05	0.0812341	0.352389	52138.8	14.483
		72216.1	20.06	12.209	117.388	9.61487	0.109059	0.00893269	60.6044	4.96391	-1.57435e-08	-1.2895e-09	1.16526e-05	0.0419495	57424.9	15.9514	2.15443e-05	0.0775596			72216.1	20.06	12.2953	130.881	10.6449	0.109724	0.00892406	67.6588	5.50284	-1.1495e-08	-9.34916e-10	1.21851e-05	0.0438664	2.2565e-05	0.0812341	0.352389	52138.8	14.483
		72306.2	20.085	12.2105	117.611	9.63198	0.109069	0.00893244	60.7247	4.97317	-1.57439e-08	-1.28938e-09	1.1644e-05	0.0419185	57429.9	15.9527	2.15097e-05	0.077435			72306.2	20.085	12.2969	131.13	10.6637	0.109735	0.00892383	67.7927	5.51301	-1.1495e-08	-9.34794e-10	1.21645e-05	0.043792	2.25268e-05	0.0810963	0.352259	52142.8	14.4841
		72396.2	20.1101	12.2119	117.834	9.64911	0.109079	0.00893219	60.8452	4.98245	-1.5744e-08	-1.28923e-09	1.16355e-05	0.0418877	57434.8	15.9541	2.15097e-05	0.077435			72396.2	20.1101	12.2985	131.378	10.6825	0.109747	0.0089236	67.927	5.5232	-1.1495e-08	-9.34671e-10	1.21645e-05	0.043792	2.25268e-05	0.0810963	0.352259	52142.8	14.4841
		72486.2	20.1351	12.2134	118.058	9.66627	0.109089	0.00893194	60.9659	4.99174	-1.57451e-08	-1.28917e-09	1.16238e-05	0.0418458	57441.6	15.956	2.15231e-05	0.0774833			72486.2	20.1351	12.3001	131.627	10.7013	0.109758	0.00892336	68.0615	5.53341	-1.1495e-08	-9.34549e-10	1.21456e-05	0.0437242	2.24919e-05	0.0809707	0.35214	52146.8	14.4852
		72576.3	20.1601	12.2148	118.282	9.68345	0.109099	0.00893169	61.0869	5.00105	-1.57462e-08	-1.2891e-09	1.16238e-05	0.0418458	57441.6	15.956	2.15231e-05	0.0774833			72576.3	20.1601	12.3017	131.877	10.7202	0.10977	0.00892313	68.1962	5.54364	-1.1495e-08	-9.34426e-10	1.21456e-05	0.0437242	2.24919e-05	0.0809707	0.35214	52146.8	14.4852
		72666.3	20.1851	12.2163	118.506	9.70067	0.109109	0.00893144	61.2081	5.01037	-1.57471e-08	-1.28903e-09	1.16123e-05	0.0418042	57448.4	15.9579	2.1502e-05	0.0774073			72666.3	20.1851	12.3033	132.127	10.7391	0.109781	0.00892291	68.3312	5.55388	-1.1495e-08	-9.34303e-10	1.21283e-05	0.043662	2.24599e-05	0.0808556	0.352031	52150.9	14.4864
		72756.4	20.2101	12.2177	118.731	9.71791	0.109119	0.00893119	61.3295	5.01971	-1.5748e-08	-1.28895e-09	1.16123e-05	0.0418042	57448.4	15.9579	2.1502e-05	0.0774073			72756.4	20.2101	12.305	132.377	10.758	0.109793	0.00892268	68.4665	5.56414	-1.1495e-08	-9.3418e-10	1.21283e-05	0.043662	2.24599e-05	0.0808556	0.352031	52150.9	14.4864
		72846.4	20.2351	12.2192	118.956	9.73518	0.109129	0.00893095	61.4511	5.02906	-1.57489e-08	-1.28886e-09	1.16162e-05	0.0418183	57446.1	15.9573	2.15093e-05	0.0774336			72846.4	20.2351	12.3066	132.628	10.777	0.109805	0.00892245	68.602	5.57441	-1.1495e-08	-9.34056e-10	1.21124e-05	0.0436047	2.24304e-05	0.0807494	0.35193	52154.9	14.4875
		72936.5	20.2601	12.2207	119.182	9.75248	0.109139	0.0089307	61.573	5.03843	-1.57496e-08	-1.28877e-09	1.16162e-05	0.0418183	57446.1	15.9573	2.15093e-05	0.0774336			72936.5	20.2601	12.3082	132.88	10.796	0.109817	0.00892222	68.7377	5.5847	-1.14951e-08	-9.33933e-10	1.21124e-05	0.0436047	2.24304e-05	0.0807494	0.35193	52154.9	14.4875
		73026.5	20.2851	12.2221	119.408	9.76981	0.109149	0.00893045	61.6951	5.04782	-1.57503e-08	-1.28867e-09	1.162e-05	0.0418321	57443.9	15.9566	2.15162e-05	0.0774584			73026.5	20.2851	12.3099	133.131	10.815	0.109828	0.00892199	68.8738	5.59501	-1.14951e-08	-9.33809e-10	1.20977e-05	0.0435516	2.24031e-05	0.0806511	0.351837	52158.9	14.4886
		73116.6	20.3102	12.2236	119.634	9.78717	0.109159	0.0089302	61.8174	5.05722	-1.5751e-08	-1.28857e-09	1.162e-05	0.0418321	57443.9	15.9566	2.15162e-05	0.0774584			73116.6	20.3102	12.3115	133.384	10.8341	0.10984	0.00892177	69.01	5.60533	-1.14951e-08	-9.33685e-10	1.20977e-05	0.0435516	2.24031e-05	0.0806511	0.351837	52158.9	14.4886
		73206.6	20.3352	12.2251	119.861	9.80455	0.109169	0.00892996	61.9399	5.06663	-1.57515e-08	-1.28846e-09	1.16162e-05	0.0418183	57446.1	15.9573	2.15093e-05	0.0774336			73206.6	20.3352	12.3131	133.637	10.8532	0.109852	0.00892154	69.1466	5.61567	-1.14951e-08	-9.3356e-10	1.20822e-05	0.0434958	2.23744e-05	0.0805479	0.351739	52163.5	14.4899
		73296.6	20.3602	12.2265	120.089	9.82196	0.10918	0.00892971	62.0627	5.07606	-1.5752e-08	-1.28835e-09	1.16124e-05	0.0418046	57448.4	15.9579	2.15025e-05	0.0774089			73296.6	20.3602	12.3148	133.89	10.8723	0.109864	0.00892131	69.2833	5.62603	-1.14951e-08	-9.33436e-10	1.20822e-05	0.0434959	2.23744e-05	0.0805479	0.351739	52163.5	14.4899
		73386.7	20.3852	12.228	120.316	9.83941	0.10919	0.00892947	62.1857	5.08551	-1.57524e-08	-1.28822e-09	1.16086e-05	0.0417909	57450.6	15.9585	2.14956e-05	0.0773842			73386.7	20.3852	12.3164	134.144	10.8914	0.109876	0.00892109	69.4204	5.63641	-1.14951e-08	-9.33311e-10	1.20678e-05	0.043444	2.23478e-05	0.0804519	0.351647	52168	14.4911
		73476.7	20.4102	12.2295	120.545	9.85688	0.1092	0.00892923	62.309	5.09497	-1.57528e-08	-1.2881e-09	1.16048e-05	0.0417772	57452.8	15.9591	2.14888e-05	0.0773595			73476.7	20.4102	12.3181	134.398	10.9106	0.109888	0.00892086	69.5577	5.6468	-1.14951e-08	-9.33186e-10	1.20678e-05	0.043444	2.23478e-05	0.0804519	0.351647	52168	14.4911
		73566.8	20.4352	12.231	120.773	9.87437	0.10921	0.00892898	62.4324	5.10445	-1.57531e-08	-1.28796e-09	1.1601e-05	0.0417635	57455.1	15.9597	2.14819e-05	0.0773349			73566.8	20.4352	12.3197	134.653	10.9298	0.1099	0.00892064	69.6952	5.6572	-1.14951e-08	-9.33061e-10	1.20543e-05	0.0433955	2.23228e-05	0.0803621	0.351561	52172.6	14.4924
		73656.8	20.4602	12.2325	121.002	9.8919	0.109221	0.00892874	62.5561	5.11394	-1.57533e-08	-1.28783e-09	1.15972e-05	0.0417499	57457.3	15.9604	2.14751e-05	0.0773104			73656.8	20.4602	12.3214	134.908	10.9491	0.109912	0.00892041	69.833	5.66763	-1.14951e-08	-9.32936e-10	1.20543e-05	0.0433955	2.23228e-05	0.0803621	0.351561	52172.6	14.4924
		73746.9	20.4852	12.234	121.232	9.90946	0.109231	0.0089285	62.6801	5.12345	-1.57535e-08	-1.28769e-09	1.15915e-05	0.0417295	57460.7	15.9613	2.14641e-05	0.0772709			73746.9	20.4852	12.323	135.164	10.9684	0.109924	0.00892019	69.9711	5.67807	-1.14951e-08	-9.32811e-10	1.20416e-05	0.0433498	2.22993e-05	0.0802774	0.35148	52177.1	14.4936
		73836.9	20.5103	12.2355	121.462	9.92704	0.109241	0.00892825	62.8042	5.13297	-1.57536e-08	-1.28754e-09	1.15915e-05	0.0417295	57460.7	15.9613	2.14641e-05	0.0772709			73836.9	20.5103	12.3247	135.42	10.9877	0.109936	0.00891997	70.1094	5.68852	-1.14951e-08	-9.32685e-10	1.20416e-05	0.0433498	2.22993e-05	0.0802774	0.35148	52177.1	14.4936
		73927	20.5353	12.237	121.692	9.94465	0.109252	0.00892801	62.9286	5.14251	-1.57537e-08	-1.28739e-09	1.15859e-05	0.0417092	57464.1	15.9622	2.14532e-05	0.0772316			73927	20.5353	12.3264	135.676	11.007	0.109948	0.00891975	70.248	5.699	-1.14951e-08	-9.32559e-10	1.20296e-05	0.0433064	2.2277e-05	0.0801971	0.351403	52181.7	14.4949
		74017	20.5603	12.2384	121.923	9.96229	0.109262	0.00892777	63.0533	5.15206	-1.57538e-08	-1.28724e-09	1.15802e-05	0.0416889	57467.4	15.9632	2.14532e-05	0.0772316			74017	20.5603	12.328	135.933	11.0264	0.10996	0.00891952	70.3868	5.70949	-1.14951e-08	-9.32433e-10	1.20296e-05	0.0433064	2.2277e-05	0.0801971	0.351403	52181.7	14.4949
		74107.1	20.5853	12.2399	122.154	9.97996	0.109273	0.00892753	63.1781	5.16163	-1.57538e-08	-1.28708e-09	1.15802e-05	0.0416889	57467.4	15.9632	2.14423e-05	0.0771924			74107.1	20.5853	12.3297	136.191	11.0458	0.109972	0.0089193	70.5259	5.72	-1.14951e-08	-9.32307e-10	1.20181e-05	0.043265	2.22557e-05	0.0801204	0.351329	52186.2	14.4962
		74197.1	20.6103	12.2415	122.386	9.99766	0.109283	0.00892729	63.3032	5.17122	-1.57538e-08	-1.28692e-09	1.15813e-05	0.0416927	57466.8	15.963	2.14423e-05	0.0771924			74197.1	20.6103	12.3314	136.449	11.0652	0.109985	0.00891908	70.6653	5.73052	-1.14951e-08	-9.3218e-10	1.20181e-05	0.043265	2.22557e-05	0.0801204	0.351329	52186.2	14.4962
		74287.1	20.6353	12.243	122.618	10.0154	0.109294	0.00892705	63.4286	5.18082	-1.57535e-08	-1.28674e-09	1.15813e-05	0.0416927	57466.8	15.963	2.14448e-05	0.0772013			74287.1	20.6353	12.3331	136.708	11.0846	0.109997	0.00891886	70.8049	5.74106	-1.14951e-08	-9.32053e-10	1.2007e-05	0.0432253	2.22353e-05	0.0800469	0.351259	52190.8	14.4974
		74377.2	20.6603	12.2445	122.851	10.0331	0.109304	0.00892682	63.5541	5.19044	-1.57532e-08	-1.28655e-09	1.15768e-05	0.0416763	57469.5	15.9638	2.14448e-05	0.0772013			74377.2	20.6603	12.3348	136.967	11.1041	0.110009	0.00891864	70.9448	5.75162	-1.14951e-08	-9.31926e-10	1.2007e-05	0.0432253	2.22353e-05	0.0800469	0.351259	52190.8	14.4974
		74467.2	20.6853	12.246	123.084	10.0509	0.109315	0.00892658	63.6799	5.20007	-1.57527e-08	-1.28636e-09	1.15722e-05	0.0416599	57472.3	15.9645	2.14364e-05	0.0771711			74467.2	20.6853	12.3364	137.226	11.1237	0.110022	0.00891842	71.085	5.7622	-1.14951e-08	-9.31799e-10	1.19945e-05	0.0431804	2.22121e-05	0.0799636	0.351178	52196.1	14.4989
		74557.3	20.7104	12.2475	123.317	10.0687	0.109325	0.00892634	63.806	5.20972	-1.57522e-08	-1.28616e-09	1.15677e-05	0.0416436	57475	15.9653	2.14281e-05	0.077141			74557.3	20.7104	12.3381	137.486	11.1432	0.110034	0.0089182	71.2254	5.77279	-1.14951e-08	-9.31671e-10	1.19945e-05	0.0431804	2.22121e-05	0.0799636	0.351178	52196.1	14.4989
		74647.3	20.7354	12.249	123.551	10.0866	0.109336	0.0089261	63.9322	5.21938	-1.57517e-08	-1.28596e-09	1.15632e-05	0.0416274	57477.8	15.966	2.14197e-05	0.077111			74647.3	20.7354	12.3398	137.747	11.1628	0.110046	0.00891799	71.3661	5.7834	-1.14951e-08	-9.31544e-10	1.19825e-05	0.043137	2.21898e-05	0.0798833	0.351101	52201.5	14.5004
		74737.4	20.7604	12.2505	123.785	10.1045	0.109347	0.00892587	64.0588	5.22906	-1.57511e-08	-1.28575e-09	1.15587e-05	0.0416112	57480.5	15.9668	2.14114e-05	0.0770812			74737.4	20.7604	12.3415	138.008	11.1824	0.110059	0.00891777	71.507	5.79402	-1.14951e-08	-9.31416e-10	1.19825e-05	0.043137	2.21898e-05	0.0798833	0.351101	52201.5	14.5004
		74827.4	20.7854	12.2521	124.02	10.1224	0.109357	0.00892563	64.1855	5.23875	-1.57505e-08	-1.28554e-09	1.15542e-05	0.0415951	57483.2	15.9676	2.14032e-05	0.0770514			74827.4	20.7854	12.3432	138.269	11.2021	0.110071	0.00891755	71.6482	5.80467	-1.14951e-08	-9.31288e-10	1.19708e-05	0.043095	2.21682e-05	0.0798055	0.351026	52206.9	14.5019
		74917.5	20.8104	12.2536	124.255	10.1403	0.109368	0.0089254	64.3125	5.24846	-1.57498e-08	-1.28532e-09	1.15497e-05	0.0415791	57486	15.9683	2.13949e-05	0.0770217			74917.5	20.8104	12.3449	138.531	11.2217	0.110084	0.00891733	71.7897	5.81533	-1.14951e-08	-9.31159e-10	1.19708e-05	0.043095	2.21682e-05	0.0798055	0.351026	52206.9	14.5019
		75007.5	20.8354	12.2551	124.491	10.1583	0.109379	0.00892516	64.4397	5.25819	-1.57492e-08	-1.28511e-09	1.15453e-05	0.0415631	57488.7	15.9691	2.13867e-05	0.0769922			75007.5	20.8354	12.3466	138.794	11.2414	0.110096	0.00891712	71.9314	5.826	-1.14951e-08	-9.31031e-10	1.19594e-05	0.043054	2.21471e-05	0.0797297	0.350952	52212.2	14.5034
		75097.5	20.8604	12.2566	124.727	10.1762	0.10939	0.00892493	64.5672	5.26793	-1.57485e-08	-1.28489e-09	1.15409e-05	0.0415472	57491.4	15.9698	2.13786e-05	0.0769629			75097.5	20.8604	12.3483	139.057	11.2612	0.110109	0.0089169	72.0734	5.8367	-1.14951e-08	-9.30902e-10	1.19595e-05	0.043054	2.21471e-05	0.0797297	0.350952	52212.2	14.5034
		75187.6	20.8854	12.2582	124.963	10.1943	0.1094	0.00892469	64.6949	5.27769	-1.57478e-08	-1.28468e-09	1.15365e-05	0.0415314	57494.2	15.9706	2.13705e-05	0.0769336			75187.6	20.8854	12.35	139.32	11.281	0.110121	0.00891669	72.2157	5.84741	-1.14951e-08	-9.30773e-10	1.19483e-05	0.043014	2.21265e-05	0.0796555	0.35088	52217.6	14.5049
		75277.6	20.9105	12.2597	125.2	10.2123	0.109411	0.00892446	64.8228	5.28746	-1.57471e-08	-1.28446e-09	1.15322e-05	0.0415158	57496.9	15.9714	2.13624e-05	0.0769046			75277.6	20.9105	12.3517	139.584	11.3008	0.110134	0.00891647	72.3582	5.85814	-1.14951e-08	-9.30644e-10	1.19483e-05	0.043014	2.21265e-05	0.0796555	0.35088	52217.6	14.5049
		75367.7	20.9355	12.2613	125.437	10.2304	0.109422	0.00892423	64.951	5.29725	-1.57465e-08	-1.28425e-09	1.15278e-05	0.0415002	57499.6	15.9721	2.13544e-05	0.0768758			75367.7	20.9355	12.3535	139.849	11.3206	0.110147	0.00891626	72.501	5.86888	-1.14951e-08	-9.30515e-10	1.19374e-05	0.0429747	2.21063e-05	0.0795828	0.35081	52223	14.5064
		75457.7	20.9605	12.2628	125.675	10.2485	0.109433	0.008924	65.0794	5.30706	-1.57458e-08	-1.28403e-09	1.15236e-05	0.0414848	57502.4	15.9729	2.13464e-05	0.0768472			75457.7	20.9605	12.3552	140.114	11.3405	0.110159	0.00891604	72.6441	5.87965	-1.14951e-08	-9.30385e-10	1.19374e-05	0.0429747	2.21063e-05	0.0795828	0.35081	52223	14.5064
		75547.8	20.9855	12.2643	125.913	10.2666	0.109444	0.00892376	65.2081	5.31688	-1.57453e-08	-1.28382e-09	1.15193e-05	0.0414695	57505.1	15.9736	2.13386e-05	0.0768188			75547.8	20.9855	12.3569	140.379	11.3604	0.110172	0.00891583	72.7874	5.89043	-1.14951e-08	-9.30255e-10	1.19267e-05	0.042936	2.20864e-05	0.0795112	0.35074	52228.3	14.5079
		75637.8	21.0105	12.2659	126.152	10.2848	0.109455	0.00892353	65.337	5.32672	-1.57448e-08	-1.28362e-09	1.15193e-05	0.0414695	57505.1	15.9736	2.13306e-05	0.07679			75637.8	21.0105	12.3586	140.645	11.3803	0.110185	0.00891562	72.931	5.90122	-1.14951e-08	-9.30125e-10	1.19267e-05	0.042936	2.20864e-05	0.0795112	0.35074	52228.3	14.5079
		75727.9	21.0355	12.2674	126.391	10.303	0.109466	0.0089233	65.4661	5.33657	-1.57443e-08	-1.28342e-09	1.15151e-05	0.0414544	57507.8	15.9744	2.13306e-05	0.07679			75727.9	21.0355	12.3604	140.911	11.4003	0.110198	0.00891541	73.0749	5.91204	-1.14951e-08	-9.29995e-10	1.19137e-05	0.0428893	2.20624e-05	0.0794246	0.350656	52234.9	14.5097
		75817.9	21.0605	12.269	126.631	10.3212	0.109477	0.00892307	65.5955	5.34644	-1.5744e-08	-1.28323e-09	1.1511e-05	0.0414394	57510.6	15.9752	2.13226e-05	0.0767615			75817.9	21.0605	12.3621	141.178	11.4203	0.11021	0.00891519	73.219	5.92287	-1.14951e-08	-9.29865e-10	1.19137e-05	0.0428893	2.20624e-05	0.0794246	0.350656	52234.9	14.5097
		75908	21.0855	12.2706	126.871	10.3395	0.109488	0.00892284	65.7251	5.35633	-1.57437e-08	-1.28305e-09	1.1511e-05	0.0414394	57510.6	15.9752	2.13148e-05	0.0767334			75908	21.0855	12.3638	141.446	11.4403	0.110223	0.00891498	73.3634	5.93372	-1.14951e-08	-9.29734e-10	1.19009e-05	0.0428432	2.20387e-05	0.0793393	0.350572	52241.5	14.5115
		75998	21.1106	12.2721	127.111	10.3577	0.109499	0.00892261	65.855	5.36623	-1.57436e-08	-1.28288e-09	1.15069e-05	0.0414247	57513.3	15.9759	2.13148e-05	0.0767334			75998	21.1106	12.3656	141.714	11.4603	0.110236	0.00891477	73.5081	5.94458	-1.14951e-08	-9.29603e-10	1.19009e-05	0.0428432	2.20387e-05	0.0793393	0.350572	52241.5	14.5115
		76088	21.1356	12.2737	127.352	10.3761	0.109511	0.00892239	65.9851	5.37615	-1.57432e-08	-1.28267e-09	1.15069e-05	0.0414247	57513.3	15.9759	2.13071e-05	0.0767056			76088	21.1356	12.3673	141.982	11.4804	0.110249	0.00891456	73.6531	5.95547	-1.14951e-08	-9.29472e-10	1.18882e-05	0.0427977	2.20153e-05	0.0792549	0.35049	52248.1	14.5133
		76178.1	21.1606	12.2753	127.594	10.3944	0.109522	0.00892216	66.1155	5.38608	-1.57424e-08	-1.28245e-09	1.15028e-05	0.0414102	57516.1	15.9767	2.13071e-05	0.0767056			76178.1	21.1606	12.3691	142.251	11.5006	0.110262	0.00891435	73.7983	5.96637	-1.14951e-08	-9.29341e-10	1.18882e-05	0.0427977	2.20153e-05	0.0792549	0.35049	52248.1	14.5133
		76268.1	21.1856	12.2768	127.836	10.4128	0.109533	0.00892193	66.2461	5.39603	-1.57417e-08	-1.28223e-09	1.15028e-05	0.0414102	57516.1	15.9767	2.13084e-05	0.0767103			76268.1	21.1856	12.3708	142.52	11.5207	0.110275	0.00891414	73.9438	5.97728	-1.14951e-08	-9.29209e-10	1.18757e-05	0.0427525	2.1992e-05	0.0791714	0.350408	52254.6	14.5152
		76358.2	21.2106	12.2784	128.078	10.4312	0.109544	0.0089217	66.3769	5.40599	-1.5741e-08	-1.28201e-09	1.15036e-05	0.0414129	57515.5	15.9765	2.13084e-05	0.0767103			76358.2	21.2106	12.3726	142.79	11.5409	0.110288	0.00891393	74.0896	5.98822	-1.14951e-08	-9.29077e-10	1.18757e-05	0.0427525	2.19921e-05	0.0791714	0.350408	52254.6	14.5152
		76448.2	21.2356	12.28	128.321	10.4496	0.109556	0.00892148	66.508	5.41598	-1.57404e-08	-1.28179e-09	1.15036e-05	0.0414129	57515.5	15.9765	2.13021e-05	0.0766875			76448.2	21.2356	12.3743	143.061	11.5611	0.110301	0.00891372	74.2356	5.99917	-1.14951e-08	-9.28945e-10	1.18633e-05	0.0427078	2.1969e-05	0.0790885	0.350327	52261.2	14.517
		76538.3	21.2606	12.2816	128.564	10.4681	0.109567	0.00892125	66.6394	5.42597	-1.57397e-08	-1.28157e-09	1.15003e-05	0.0414012	57517.8	15.9772	2.13021e-05	0.0766875			76538.3	21.2606	12.3761	143.332	11.5814	0.110314	0.00891352	74.3819	6.01014	-1.14951e-08	-9.28813e-10	1.18633e-05	0.0427078	2.1969e-05	0.0790885	0.350327	52261.2	14.517
		76628.3	21.2856	12.2831	128.808	10.4865	0.109578	0.00892103	66.7709	5.43599	-1.5739e-08	-1.28135e-09	1.15003e-05	0.0414012	57517.8	15.9772	2.12958e-05	0.076665			76628.3	21.2856	12.3778	143.603	11.6016	0.110327	0.00891331	74.5285	6.02113	-1.14951e-08	-9.28681e-10	1.18509e-05	0.0426634	2.19462e-05	0.0790062	0.350246	52267.8	14.5188
		76718.4	21.3107	12.2847	129.052	10.5051	0.10959	0.0089208	66.9028	5.44602	-1.57384e-08	-1.28114e-09	1.14971e-05	0.0413897	57520	15.9778	2.12958e-05	0.076665			76718.4	21.3107	12.3796	143.875	11.622	0.110341	0.0089131	74.6754	6.03213	-1.14951e-08	-9.28548e-10	1.18509e-05	0.0426634	2.19462e-05	0.0790062	0.350246	52267.8	14.5188
		76808.4	21.3357	12.2863	129.296	10.5236	0.109601	0.00892058	67.0349	5.45606	-1.57378e-08	-1.28092e-09	1.14971e-05	0.0413897	57520	15.9778	2.12897e-05	0.0766428			76808.4	21.3357	12.3814	144.148	11.6423	0.110354	0.00891289	74.8225	6.04316	-1.14951e-08	-9.28416e-10	1.18387e-05	0.0426192	2.19235e-05	0.0789244	0.350166	52274.4	14.5207
		76898.4	21.3607	12.2879	129.541	10.5422	0.109612	0.00892035	67.1672	5.46613	-1.57373e-08	-1.28071e-09	1.1494e-05	0.0413784	57522.2	15.9784	2.12897e-05	0.0766428			76898.4	21.3607	12.3831	144.421	11.6627	0.110367	0.00891269	74.9699	6.0542	-1.14951e-08	-9.28283e-10	1.18387e-05	0.0426192	2.19235e-05	0.0789244	0.350166	52274.4	14.5207
		76988.5	21.3857	12.2895	129.787	10.5608	0.109624	0.00892013	67.2998	5.4762	-1.57367e-08	-1.2805e-09	1.1494e-05	0.0413784	57522.2	15.9784	2.12836e-05	0.0766211			76988.5	21.3857	12.3849	144.694	11.6831	0.11038	0.00891248	75.1176	6.06525	-1.14951e-08	-9.2815e-10	1.18254e-05	0.0425716	2.1899e-05	0.0788362	0.350079	52281.5	14.5226
		77078.5	21.4107	12.2911	130.033	10.5794	0.109635	0.00891991	67.4326	5.4863	-1.57362e-08	-1.2803e-09	1.14909e-05	0.0413672	57524.4	15.979	2.12836e-05	0.0766211			77078.5	21.4107	12.3867	144.968	11.7035	0.110394	0.00891228	75.2656	6.07633	-1.14951e-08	-9.28016e-10	1.18254e-05	0.0425716	2.1899e-05	0.0788362	0.350079	52281.5	14.5226
		77168.6	21.4357	12.2927	130.279	10.5981	0.109647	0.00891969	67.5657	5.49641	-1.57358e-08	-1.28009e-09	1.14909e-05	0.0413672	57524.4	15.979	2.12777e-05	0.0765997			77168.6	21.4357	12.3885	145.243	11.724	0.110407	0.00891207	75.4138	6.08742	-1.14951e-08	-9.27883e-10	1.18123e-05	0.0425242	2.18746e-05	0.0787485	0.349992	52288.6	14.5246
		77258.6	21.4607	12.2943	130.526	10.6168	0.109658	0.00891946	67.699	5.50654	-1.57354e-08	-1.27989e-09	1.14879e-05	0.0413563	57526.7	15.9796	2.12777e-05	0.0765997			77258.6	21.4607	12.3903	145.518	11.7445	0.11042	0.00891187	75.5624	6.09853	-1.14951e-08	-9.27749e-10	1.18123e-05	0.0425242	2.18746e-05	0.0787485	0.349992	52288.6	14.5246
		77348.7	21.4857	12.2959	130.774	10.6355	0.10967	0.00891924	67.8325	5.51668	-1.5735e-08	-1.2797e-09	1.14879e-05	0.0413563	57526.7	15.9796	2.12719e-05	0.0765787			77348.7	21.4857	12.392	145.793	11.7651	0.110434	0.00891166	75.7112	6.10966	-1.1495e-08	-9.27615e-10	1.17992e-05	0.0424771	2.18504e-05	0.0786613	0.349906	52295.8	14.5266
		77438.7	21.5108	12.2975	131.021	10.6543	0.109682	0.00891902	67.9664	5.52684	-1.57347e-08	-1.2795e-09	1.14849e-05	0.0413456	57528.9	15.9802	2.12719e-05	0.0765787			77438.7	21.5108	12.3938	146.069	11.7856	0.110447	0.00891146	75.8603	6.1208	-1.1495e-08	-9.27481e-10	1.17992e-05	0.0424771	2.18504e-05	0.0786613	0.349906	52295.8	14.5266
		77528.8	21.5358	12.2991	131.27	10.6731	0.109693	0.0089188	68.1004	5.53702	-1.57344e-08	-1.27931e-09	1.14849e-05	0.0413456	57528.9	15.9802	2.12661e-05	0.0765581			77528.8	21.5358	12.3956	146.346	11.8063	0.110461	0.00891126	76.0096	6.13197	-1.1495e-08	-9.27346e-10	1.17862e-05	0.0424302	2.18262e-05	0.0785745	0.34982	52302.9	14.5286
		77618.8	21.5608	12.3007	131.518	10.6919	0.109705	0.00891858	68.2348	5.54721	-1.57342e-08	-1.27913e-09	1.1482e-05	0.0413351	57531.1	15.9809	2.12661e-05	0.0765581			77618.8	21.5608	12.3974	146.623	11.8269	0.110474	0.00891106	76.1593	6.14315	-1.1495e-08	-9.27212e-10	1.17862e-05	0.0424302	2.18262e-05	0.0785745	0.34982	52302.9	14.5286
		77708.9	21.5858	12.3023	131.768	10.7108	0.109717	0.00891836	68.3693	5.55742	-1.57341e-08	-1.27895e-09	1.1482e-05	0.0413351	57531.1	15.9809	2.12606e-05	0.0765381			77708.9	21.5858	12.3992	146.901	11.8476	0.110488	0.00891085	76.3092	6.15434	-1.1495e-08	-9.27077e-10	1.17732e-05	0.0423836	2.18022e-05	0.0784881	0.349734	52310	14.5306
		77798.9	21.6108	12.304	132.017	10.7297	0.109729	0.00891815	68.5042	5.56765	-1.5734e-08	-1.27878e-09	1.14791e-05	0.0413248	57533.3	15.9815	2.12606e-05	0.0765381			77798.9	21.6108	12.401	147.179	11.8683	0.110501	0.00891065	76.4594	6.16556	-1.1495e-08	-9.26942e-10	1.17732e-05	0.0423836	2.18023e-05	0.0784881	0.349734	52310	14.5306
		77888.9	21.6358	12.3056	132.267	10.7486	0.10974	0.00891793	68.6392	5.57789	-1.57339e-08	-1.2786e-09	1.14791e-05	0.0413248	57533.3	15.9815	2.12551e-05	0.0765185			77888.9	21.6358	12.4029	147.458	11.889	0.110515	0.00891045	76.6099	6.17679	-1.1495e-08	-9.26807e-10	1.17603e-05	0.0423372	2.17784e-05	0.0784021	0.349649	52317.2	14.5325
		77979	21.6608	12.3072	132.518	10.7675	0.109752	0.00891771	68.7746	5.58815	-1.57338e-08	-1.27842e-09	1.14763e-05	0.0413148	57535.5	15.9821	2.12551e-05	0.0765185			77979	21.6608	12.4047	147.737	11.9098	0.110529	0.00891025	76.7606	6.18805	-1.1495e-08	-9.26671e-10	1.17603e-05	0.0423372	2.17784e-05	0.0784021	0.349649	52317.2	14.5325
		78069	21.6858	12.3088	132.769	10.7865	0.109764	0.00891749	68.9102	5.59842	-1.57337e-08	-1.27824e-09	1.14763e-05	0.0413148	57535.5	15.9821	2.12498e-05	0.0764994			78069	21.6858	12.4065	148.016	11.9306	0.110542	0.00891005	76.9117	6.19932	-1.1495e-08	-9.26536e-10	1.17626e-05	0.0423453	2.17825e-05	0.0784172	0.349664	52315.9	14.5322
		78159.1	21.7109	12.3105	133.021	10.8055	0.109776	0.00891728	69.046	5.60872	-1.57336e-08	-1.27807e-09	1.14736e-05	0.0413051	57537.8	15.9827	2.12498e-05	0.0764994			78159.1	21.7109	12.4083	148.297	11.9514	0.110556	0.00890985	77.063	6.2106	-1.1495e-08	-9.264e-10	1.17626e-05	0.0423453	2.17825e-05	0.0784172	0.349664	52315.9	14.5322
		78249.1	21.7359	12.3121	133.273	10.8245	0.109788	0.00891706	69.1821	5.61902	-1.57336e-08	-1.27789e-09	1.14736e-05	0.0413051	57537.8	15.9827	2.12447e-05	0.0764809			78249.1	21.7359	12.4101	148.578	11.9723	0.11057	0.00890965	77.2146	6.22191	-1.1495e-08	-9.26264e-10	1.1752e-05	0.0423071	2.17629e-05	0.0783465	0.349594	52321.8	14.5338
		78339.2	21.7609	12.3138	133.525	10.8436	0.1098	0.00891684	69.3184	5.62935	-1.57336e-08	-1.27772e-09	1.1471e-05	0.0412956	57540	15.9833	2.12447e-05	0.0764809			78339.2	21.7609	12.4119	148.859	11.9932	0.110584	0.00890945	77.3665	6.23323	-1.1495e-08	-9.26127e-10	1.17414e-05	0.0422691	2.17434e-05	0.0782761	0.349524	52327.7	14.5355
		78429.2	21.7859	12.3154	133.778	10.8627	0.109812	0.00891663	69.455	5.63969	-1.57336e-08	-1.27755e-09	1.1471e-05	0.0412956	57540	15.9833	2.12397e-05	0.0764629			78429.2	21.7859	12.4138	149.141	12.0141	0.110598	0.00890926	77.5187	6.24457	-1.1495e-08	-9.25991e-10	1.17309e-05	0.0422313	2.17239e-05	0.078206	0.349454	52333.6	14.5371
		78519.3	21.8109	12.317	134.032	10.8818	0.109824	0.00891641	69.5919	5.65005	-1.57336e-08	-1.27739e-09	1.14684e-05	0.0412864	57542.2	15.9839	2.12397e-05	0.0764629			78519.3	21.8109	12.4156	149.423	12.0351	0.110611	0.00890906	77.6712	6.25593	-1.1495e-08	-9.25854e-10	1.17204e-05	0.0421936	2.17045e-05	0.0781362	0.349384	52339.5	14.5387
		78609.3	21.8359	12.3187	134.286	10.901	0.109836	0.0089162	69.729	5.66042	-1.57337e-08	-1.27722e-09	1.14684e-05	0.0412864	57542.2	15.9839	2.12349e-05	0.0764455			78609.3	21.8359	12.4174	149.706	12.0561	0.110625	0.00890886	77.8239	6.26731	-1.1495e-08	-9.25717e-10	1.171e-05	0.042156	2.16852e-05	0.0780667	0.349314	52345.4	14.5404
		78699.3	21.8609	12.3203	134.54	10.9201	0.109848	0.00891599	69.8664	5.67082	-1.57338e-08	-1.27706e-09	1.14659e-05	0.0412771	57544.5	15.9846	2.12349e-05	0.0764455			78699.3	21.8609	12.4193	149.989	12.0771	0.110639	0.00890866	77.977	6.2787	-1.1495e-08	-9.2558e-10	1.16996e-05	0.0421186	2.1666e-05	0.0779975	0.349245	52351.2	14.542
		78789.4	21.8859	12.322	134.795	10.9394	0.10986	0.00891577	70.004	5.68122	-1.57339e-08	-1.27689e-09	1.14659e-05	0.0412771	57544.5	15.9846	2.123e-05	0.076428			78789.4	21.8859	12.4211	150.273	12.0982	0.110653	0.00890847	78.1303	6.29011	-1.1495e-08	-9.25443e-10	1.16893e-05	0.0420814	2.16468e-05	0.0779285	0.349176	52357.1	14.5436
		78879.4	21.911	12.3237	135.05	10.9586	0.109872	0.00891556	70.1419	5.69165	-1.5734e-08	-1.27673e-09	1.14634e-05	0.0412682	57546.8	15.9852	2.123e-05	0.076428			78879.4	21.911	12.423	150.558	12.1193	0.110667	0.00890827	78.2839	6.30154	-1.1495e-08	-9.25305e-10	1.1679e-05	0.0420443	2.16277e-05	0.0778598	0.349107	52363	14.5453
		78969.5	21.936	12.3253	135.306	10.9779	0.109884	0.00891535	70.2801	5.70209	-1.57341e-08	-1.27657e-09	1.1461e-05	0.0412595	57549.2	15.9859	2.12253e-05	0.0764112			78969.5	21.936	12.4248	150.843	12.1404	0.110681	0.00890808	78.4378	6.31299	-1.1495e-08	-9.25167e-10	1.16808e-05	0.0420509	2.16311e-05	0.077872	0.349119	52362	14.545
		79059.5	21.961	12.327	135.562	10.9972	0.109897	0.00891514	70.4185	5.71255	-1.57343e-08	-1.27641e-09	1.14587e-05	0.0412512	57551.5	15.9865	2.12208e-05	0.076395			79059.5	21.961	12.4267	151.128	12.1616	0.110695	0.00890788	78.592	6.32446	-1.1495e-08	-9.25029e-10	1.16808e-05	0.0420509	2.16311e-05	0.077872	0.349119	52362	14.545
		79149.6	21.986	12.3286	135.819	11.0165	0.109909	0.00891493	70.5571	5.72302	-1.57344e-08	-1.27625e-09	1.14565e-05	0.0412433	57553.8	15.9872	2.12165e-05	0.0763795			79149.6	21.986	12.4285	151.414	12.1828	0.11071	0.00890769	78.7465	6.33594	-1.1495e-08	-9.24891e-10	1.16723e-05	0.0420204	2.16155e-05	0.0778156	0.349062	52366.8	14.5463
		79239.6	22.011	12.3303	136.076	11.0359	0.109921	0.00891471	70.6961	5.73352	-1.57345e-08	-1.27608e-09	1.14565e-05	0.0412433	57553.8	15.9872	2.12165e-05	0.0763795			79239.6	22.011	12.4304	151.701	12.204	0.110724	0.00890749	78.9013	6.34745	-1.1495e-08	-9.24753e-10	1.16639e-05	0.0419901	2.15999e-05	0.0777595	0.349006	52371.7	14.5477
		79329.7	22.036	12.332	136.334	11.0553	0.109934	0.0089145	70.8352	5.74402	-1.57346e-08	-1.27592e-09	1.14543e-05	0.0412356	57556.1	15.9878	2.12124e-05	0.0763646			79329.7	22.036	12.4323	151.988	12.2253	0.110738	0.0089073	79.0563	6.35897	-1.1495e-08	-9.24614e-10	1.16555e-05	0.0419599	2.15843e-05	0.0777036	0.348949	52376.5	14.549
		79419.7	22.061	12.3337	136.592	11.0748	0.109946	0.00891429	70.9747	5.75455	-1.57347e-08	-1.27576e-09	1.14543e-05	0.0412356	57556.1	15.9878	2.12124e-05	0.0763646			79419.7	22.061	12.4341	152.276	12.2466	0.110752	0.0089071	79.2117	6.37051	-1.1495e-08	-9.24475e-10	1.16472e-05	0.0419298	2.15688e-05	0.0776478	0.348893	52381.4	14.5504
		79509.8	22.086	12.3353	136.851	11.0942	0.109958	0.00891408	71.1144	5.76509	-1.57348e-08	-1.27559e-09	1.14523e-05	0.0412283	57558.4	15.9885	2.12085e-05	0.0763505			79509.8	22.086	12.436	152.564	12.2679	0.110766	0.00890691	79.3673	6.38206	-1.1495e-08	-9.24336e-10	1.16389e-05	0.0418999	2.15534e-05	0.0775923	0.348837	52386.2	14.5517
		79599.8	22.1111	12.337	137.11	11.1137	0.109971	0.00891388	71.2544	5.77565	-1.57349e-08	-1.27542e-09	1.14523e-05	0.0412283	57558.4	15.9885	2.12085e-05	0.0763505			79599.8	22.1111	12.4379	152.853	12.2893	0.110781	0.00890672	79.5233	6.39364	-1.1495e-08	-9.24197e-10	1.16306e-05	0.04187	2.15381e-05	0.077537	0.348781	52391	14.5531
		79689.8	22.1361	12.3387	137.37	11.1333	0.109983	0.00891367	71.3946	5.78623	-1.57349e-08	-1.27525e-09	1.14504e-05	0.0412214	57560.7	15.9891	2.12047e-05	0.076337			79689.8	22.1361	12.4398	153.142	12.3107	0.110795	0.00890653	79.6795	6.40523	-1.1495e-08	-9.24057e-10	1.16223e-05	0.0418403	2.15228e-05	0.077482	0.348725	52395.9	14.5544
		79779.9	22.1611	12.3404	137.63	11.1528	0.109996	0.00891346	71.5351	5.79682	-1.57352e-08	-1.2751e-09	1.14504e-05	0.0412214	57560.7	15.9891	2.12047e-05	0.076337			79779.9	22.1611	12.4416	153.432	12.3321	0.110809	0.00890633	79.836	6.41684	-1.1495e-08	-9.23918e-10	1.16238e-05	0.0418455	2.15255e-05	0.0774917	0.348735	52395	14.5542
		79869.9	22.1861	12.3421	137.891	11.1724	0.110008	0.00891325	71.6759	5.80743	-1.57355e-08	-1.27494e-09	1.14485e-05	0.0412147	57563.1	15.9897	2.12011e-05	0.0763241			79869.9	22.1861	12.4435	153.722	12.3536	0.110824	0.00890614	79.9928	6.42847	-1.1495e-08	-9.23778e-10	1.16238e-05	0.0418455	2.15255e-05	0.0774917	0.348735	52395	14.5542
		79960	22.2111	12.3438	138.152	11.192	0.110021	0.00891304	71.8169	5.81806	-1.57358e-08	-1.27479e-09	1.14485e-05	0.0412147	57563.1	15.9897	2.12011e-05	0.0763241			79960	22.2111	12.4454	154.013	12.3751	0.110838	0.00890595	80.1499	6.44012	-1.1495e-08	-9.23637e-10	1.1617e-05	0.0418211	2.15129e-05	0.0774464	0.348689	52399	14.5553
		80050	22.2361	12.3455	138.414	11.2117	0.110033	0.00891284	71.9582	5.8287	-1.5736e-08	-1.27464e-09	1.14468e-05	0.0412084	57565.4	15.9904	2.11978e-05	0.0763119			80050	22.2361	12.4473	154.305	12.3966	0.110853	0.00890576	80.3073	6.45179	-1.1495e-08	-9.23497e-10	1.16102e-05	0.0417967	2.15004e-05	0.0774014	0.348644	52403	14.5564
		80140.1	22.2611	12.3472	138.676	11.2314	0.110046	0.00891263	72.0997	5.83936	-1.57363e-08	-1.27449e-09	1.14468e-05	0.0412084	57565.4	15.9904	2.11978e-05	0.0763119			80140.1	22.2611	12.4492	154.597	12.4182	0.110867	0.00890557	80.465	6.46347	-1.1495e-08	-9.23356e-10	1.16035e-05	0.0417725	2.14879e-05	0.0773565	0.348598	52407	14.5575
		80230.1	22.2861	12.3489	138.938	11.2511	0.110059	0.00891243	72.2415	5.85004	-1.57366e-08	-1.27433e-09	1.14451e-05	0.0412024	57567.7	15.991	2.11946e-05	0.0763004			80230.1	22.2861	12.4511	154.889	12.4398	0.110882	0.00890538	80.623	6.47517	-1.1495e-08	-9.23216e-10	1.16035e-05	0.0417725	2.14879e-05	0.0773565	0.348598	52407	14.5575
		80320.2	22.3112	12.3506	139.201	11.2708	0.110071	0.00891222	72.3836	5.86074	-1.57369e-08	-1.27418e-09	1.14451e-05	0.0412024	57567.7	15.991	2.11946e-05	0.0763004			80320.2	22.3112	12.453	155.183	12.4615	0.110896	0.00890519	80.7813	6.4869	-1.1495e-08	-9.23075e-10	1.16035e-05	0.0417725	2.14879e-05	0.0773565	0.348598	52407	14.5575
		80410.2	22.3362	12.3523	139.465	11.2906	0.110084	0.00891202	72.526	5.87145	-1.57371e-08	-1.27402e-09	1.14435e-05	0.0411967	57570	15.9917	2.11915e-05	0.0762895			80410.2	22.3362	12.4549	155.476	12.4831	0.110911	0.00890501	80.9399	6.49864	-1.1495e-08	-9.22933e-10	1.16035e-05	0.0417725	2.14879e-05	0.0773565	0.348598	52407	14.5575
		80500.3	22.3612	12.354	139.729	11.3104	0.110097	0.00891181	72.6686	5.88218	-1.57374e-08	-1.27386e-09	1.14435e-05	0.0411967	57570	15.9917	2.11915e-05	0.0762895			80500.3	22.3612	12.4568	155.77	12.5048	0.110926	0.00890482	81.0988	6.51039	-1.14951e-08	-9.22792e-10	1.15968e-05	0.0417483	2.14755e-05	0.0773118	0.348553	52411	14.5586
		80590.3	22.3862	12.3557	139.994	11.3303	0.11011	0.00891161	72.8115	5.89292	-1.57376e-08	-1.27371e-09	1.1442e-05	0.0411913	57572.3	15.9923	2.11887e-05	0.0762792			80590.3	22.3862	12.4587	156.065	12.5266	0.11094	0.00890463	81.258	6.52217	-1.14951e-08	-9.2265e-10	1.15968e-05	0.0417483	2.14755e-05	0.0773118	0.348553	52411	14.5586
		80680.3	22.4112	12.3575	140.259	11.3501	0.110122	0.00891141	72.9546	5.90369	-1.57378e-08	-1.27354e-09	1.1442e-05	0.0411913	57572.3	15.9923	2.11887e-05	0.0762792			80680.3	22.4112	12.4606	156.361	12.5483	0.110955	0.00890444	81.4175	6.53397	-1.14951e-08	-9.22508e-10	1.15984e-05	0.0417544	2.14786e-05	0.0773229	0.348564	52410	14.5583
		80770.4	22.4362	12.3592	140.524	11.37	0.110135	0.0089112	73.098	5.91447	-1.5738e-08	-1.27338e-09	1.14406e-05	0.0411863	57574.6	15.993	2.1186e-05	0.0762694			80770.4	22.4362	12.4626	156.656	12.5702	0.11097	0.00890426	81.5772	6.54578	-1.14951e-08	-9.22366e-10	1.15984e-05	0.0417544	2.14786e-05	0.0773229	0.348564	52410	14.5583
		80860.4	22.4612	12.3609	140.791	11.39	0.110148	0.008911	73.2417	5.92527	-1.57381e-08	-1.27322e-09	1.14406e-05	0.0411863	57574.6	15.993	2.1186e-05	0.0762694			80860.4	22.4612	12.4645	156.953	12.592	0.110985	0.00890407	81.7373	6.55761	-1.14951e-08	-9.22224e-10	1.15934e-05	0.0417363	2.14693e-05	0.0772895	0.34853	52413	14.5592
		80950.5	22.4862	12.3626	141.057	11.4099	0.110161	0.0089108	73.3857	5.93608	-1.57382e-08	-1.27305e-09	1.14393e-05	0.0411815	57577	15.9936	2.11834e-05	0.0762603			80950.5	22.4862	12.4664	157.25	12.6139	0.111	0.00890388	81.8977	6.56946	-1.14951e-08	-9.22081e-10	1.15934e-05	0.0417363	2.14693e-05	0.0772895	0.34853	52413	14.5592
		81040.5	22.5113	12.3644	141.324	11.4299	0.110174	0.0089106	73.5299	5.94691	-1.57383e-08	-1.27287e-09	1.14393e-05	0.0411815	57577	15.9936	2.11834e-05	0.0762603			81040.5	22.5113	12.4684	157.547	12.6358	0.111014	0.0089037	82.0584	6.58133	-1.14951e-08	-9.21938e-10	1.15884e-05	0.0417183	2.146e-05	0.0772561	0.348496	52416	14.56
		81130.6	22.5363	12.3661	141.592	11.45	0.110187	0.0089104	73.6744	5.95776	-1.57384e-08	-1.2727e-09	1.14379e-05	0.0411763	57579.6	15.9943	2.11807e-05	0.0762506			81130.6	22.5363	12.4703	157.845	12.6577	0.111029	0.00890351	82.2193	6.59322	-1.14951e-08	-9.21795e-10	1.15884e-05	0.0417183	2.146e-05	0.0772561	0.348496	52416	14.56
		81220.6	22.5613	12.3679	141.86	11.47	0.1102	0.0089102	73.8192	5.96863	-1.57386e-08	-1.27254e-09	1.14379e-05	0.0411763	57579.6	15.9943	2.11807e-05	0.0762506			81220.6	22.5613	12.4722	158.144	12.6797	0.111044	0.00890333	82.3806	6.60512	-1.14951e-08	-9.21652e-10	1.15894e-05	0.0417218	2.14618e-05	0.0772627	0.348503	52415.4	14.5598
		81310.7	22.5863	12.3696	142.129	11.4901	0.110213	0.00891	73.9642	5.97951	-1.57387e-08	-1.27237e-09	1.14365e-05	0.0411716	57582.3	15.9951	2.11782e-05	0.0762416			81310.7	22.5863	12.4742	158.443	12.7017	0.111059	0.00890314	82.5422	6.61705	-1.14951e-08	-9.21508e-10	1.15894e-05	0.0417218	2.14618e-05	0.0772627	0.348503	52415.4	14.5598
		81400.7	22.6113	12.3713	142.398	11.5103	0.110226	0.0089098	74.1095	5.99042	-1.57389e-08	-1.2722e-09	1.14365e-05	0.0411716	57582.3	15.9951	2.11782e-05	0.0762416			81400.7	22.6113	12.4761	158.743	12.7238	0.111074	0.00890296	82.7041	6.62899	-1.14951e-08	-9.21364e-10	1.15854e-05	0.0417074	2.14544e-05	0.0772359	0.348476	52417.8	14.5605
		81490.7	22.6363	12.3731	142.667	11.5304	0.110239	0.0089096	74.2551	6.00134	-1.5739e-08	-1.27203e-09	1.14353e-05	0.0411671	57584.9	15.9958	2.11759e-05	0.0762332			81490.7	22.6363	12.4781	159.044	12.7458	0.111089	0.00890278	82.8663	6.64095	-1.14951e-08	-9.2122e-10	1.15814e-05	0.041693	2.1447e-05	0.0772092	0.348448	52420.2	14.5612
		81580.8	22.6613	12.3749	142.937	11.5506	0.110253	0.0089094	74.401	6.01227	-1.57391e-08	-1.27186e-09	1.14353e-05	0.0411671	57584.9	15.9958	2.11759e-05	0.0762332			81580.8	22.6613	12.48	159.344	12.768	0.111105	0.00890259	83.0288	6.65293	-1.14951e-08	-9.21076e-10	1.15814e-05	0.041693	2.1447e-05	0.0772092	0.348448	52420.2	14.5612
		81670.8	22.6863	12.3766	143.208	11.5709	0.110266	0.0089092	74.5471	6.02322	-1.57393e-08	-1.27169e-09	1.14342e-05	0.041163	57587.5	15.9965	2.11738e-05	0.0762255			81670.8	22.6863	12.482	159.646	12.7901	0.11112	0.00890241	83.1916	6.66493	-1.14951e-08	-9.20932e-10	1.15774e-05	0.0416786	2.14396e-05	0.0771826	0.348421	52422.6	14.5618
		81760.9	22.7114	12.3784	143.479	11.5911	0.110279	0.008909	74.6935	6.0342	-1.57394e-08	-1.27152e-09	1.14342e-05	0.041163	57587.5	15.9965	2.11738e-05	0.0762255			81760.9	22.7114	12.4839	159.948	12.8123	0.111135	0.00890223	83.3547	6.67695	-1.14951e-08	-9.20787e-10	1.15774e-05	0.0416786	2.14396e-05	0.0771826	0.348421	52422.6	14.5618
		81850.9	22.7364	12.3801	143.751	11.6114	0.110292	0.00890881	74.8402	6.04518	-1.57395e-08	-1.27135e-09	1.14344e-05	0.0411637	57587.1	15.9964	2.11742e-05	0.0762271			81850.9	22.7364	12.4859	160.251	12.8345	0.11115	0.00890205	83.5181	6.68899	-1.14951e-08	-9.20642e-10	1.15734e-05	0.0416643	2.14322e-05	0.0771561	0.348394	52425	14.5625
		81941	22.7614	12.3819	144.023	11.6317	0.110306	0.00890861	74.9871	6.05619	-1.57395e-08	-1.27117e-09	1.14344e-05	0.0411637	57587.1	15.9964	2.11742e-05	0.0762271			81941	22.7614	12.4879	160.554	12.8568	0.111165	0.00890186	83.6818	6.70104	-1.14951e-08	-9.20497e-10	1.15734e-05	0.0416643	2.14322e-05	0.0771561	0.348394	52425	14.5625
		82031	22.7864	12.3837	144.295	11.6521	0.110319	0.00890841	75.1344	6.06721	-1.57396e-08	-1.271e-09	1.14335e-05	0.0411605	57589.3	15.997	2.11726e-05	0.0762213			82031	22.7864	12.4898	160.858	12.8791	0.111181	0.00890168	83.8458	6.71312	-1.14951e-08	-9.20352e-10	1.15741e-05	0.0416669	2.14336e-05	0.077161	0.348399	52424.6	14.5624
		82121.1	22.8114	12.3854	144.569	11.6725	0.110332	0.00890822	75.2819	6.07825	-1.57396e-08	-1.27082e-09	1.14335e-05	0.0411605	57589.3	15.997	2.11726e-05	0.0762213			82121.1	22.8114	12.4918	161.162	12.9014	0.111196	0.0089015	84.0102	6.72521	-1.14951e-08	-9.20206e-10	1.15741e-05	0.0416669	2.14336e-05	0.077161	0.348399	52424.6	14.5624
		82211.1	22.8364	12.3872	144.842	11.6929	0.110346	0.00890802	75.4297	6.08931	-1.57397e-08	-1.27064e-09	1.14326e-05	0.0411574	57591.4	15.9976	2.11711e-05	0.0762158			82211.1	22.8364	12.4938	161.467	12.9237	0.111211	0.00890132	84.1748	6.73732	-1.14951e-08	-9.2006e-10	1.15709e-05	0.0416553	2.14276e-05	0.0771394	0.348377	52426.5	14.5629
		82301.2	22.8614	12.389	145.116	11.7133	0.110359	0.00890783	75.5777	6.10039	-1.57397e-08	-1.27045e-09	1.14326e-05	0.0411574	57591.4	15.9976	2.11711e-05	0.0762158			82301.2	22.8614	12.4958	161.772	12.9461	0.111227	0.00890114	84.3397	6.74946	-1.14951e-08	-9.19914e-10	1.15677e-05	0.0416437	2.14216e-05	0.0771179	0.348355	52428.5	14.5635
		82391.2	22.8864	12.3908	145.391	11.7338	0.110373	0.00890763	75.7261	6.11148	-1.57396e-08	-1.27027e-09	1.14318e-05	0.0411546	57593.6	15.9982	2.11696e-05	0.0762107			82391.2	22.8864	12.4978	162.078	12.9686	0.111242	0.00890096	84.505	6.7616	-1.14951e-08	-9.19768e-10	1.15645e-05	0.0416321	2.14157e-05	0.0770965	0.348333	52430.5	14.564
		82481.2	22.9115	12.3926	145.666	11.7543	0.110386	0.00890744	75.8747	6.12259	-1.57396e-08	-1.27009e-09	1.14318e-05	0.0411546	57593.6	15.9982	2.11696e-05	0.0762107			82481.2	22.9115	12.4998	162.385	12.991	0.111258	0.00890079	84.6706	6.77377	-1.14951e-08	-9.19622e-10	1.15613e-05	0.0416206	2.14097e-05	0.0770751	0.348312	52432.4	14.5646
		82571.3	22.9365	12.3944	145.942	11.7749	0.1104	0.00890724	76.0236	6.13372	-1.57396e-08	-1.2699e-09	1.14311e-05	0.0411519	57595.8	15.9988	2.11683e-05	0.0762059			82571.3	22.9365	12.5018	162.692	13.0135	0.111273	0.00890061	84.8364	6.78596	-1.14951e-08	-9.19475e-10	1.15613e-05	0.0416206	2.14097e-05	0.0770751	0.348312	52432.4	14.5646
		82661.3	22.9615	12.3962	146.218	11.7955	0.110413	0.00890705	76.1727	6.14487	-1.57396e-08	-1.26971e-09	1.14311e-05	0.0411519	57595.8	15.9988	2.11683e-05	0.0762059			82661.3	22.9615	12.5038	163	13.0361	0.111289	0.00890043	85.0026	6.79817	-1.14951e-08	-9.19328e-10	1.15581e-05	0.041609	2.14038e-05	0.0770538	0.34829	52434.4	14.5651
		82751.4	22.9865	12.398	146.495	11.8161	0.110427	0.00890686	76.3222	6.15603	-1.57395e-08	-1.26953e-09	1.14304e-05	0.0411494	57598	15.9994	2.11671e-05	0.0762014			82751.4	22.9865	12.5058	163.308	13.0586	0.111304	0.00890025	85.1691	6.81039	-1.14951e-08	-9.19181e-10	1.15581e-05	0.041609	2.14038e-05	0.0770538	0.34829	52434.4	14.5651
		82841.4	23.0115	12.3998	146.772	11.8367	0.11044	0.00890667	76.4719	6.16721	-1.57395e-08	-1.26934e-09	1.14304e-05	0.0411494	57598	15.9994	2.11671e-05	0.0762014			82841.4	23.0115	12.5078	163.617	13.0812	0.11132	0.00890007	85.3359	6.82264	-1.14951e-08	-9.19033e-10	1.15548e-05	0.0415974	2.13979e-05	0.0770323	0.348268	52436.4	14.5657
		82931.5	23.0365	12.4016	147.05	11.8574	0.110454	0.00890647	76.6219	6.17841	-1.57395e-08	-1.26915e-09	1.14294e-05	0.0411457	57601.5	16.0004	2.11642e-05	0.0761912			82931.5	23.0365	12.5098	163.926	13.1039	0.111336	0.0088999	85.5031	6.8349	-1.14951e-08	-9.18886e-10	1.15548e-05	0.0415974	2.13979e-05	0.0770323	0.348268	52436.4	14.5657
		83021.5	23.0615	12.4034	147.329	11.8781	0.110468	0.00890628	76.7722	6.18963	-1.57394e-08	-1.26897e-09	1.14294e-05	0.0411457	57601.5	16.0004	2.11642e-05	0.0761912			83021.5	23.0615	12.5118	164.237	13.1265	0.111351	0.00889972	85.6705	6.84718	-1.14951e-08	-9.18738e-10	1.15516e-05	0.0415859	2.13919e-05	0.0770109	0.348246	52438.3	14.5662
		83111.6	23.0865	12.4052	147.607	11.8989	0.110482	0.00890609	76.9228	6.20087	-1.57394e-08	-1.26878e-09	1.14285e-05	0.0411424	57605	16.0014	2.11618e-05	0.0761827			83111.6	23.0865	12.5138	164.547	13.1493	0.111367	0.00889954	85.8382	6.85949	-1.14951e-08	-9.1859e-10	1.15484e-05	0.0415743	2.1386e-05	0.0769895	0.348224	52440.3	14.5668
		83201.6	23.1116	12.407	147.887	11.9196	0.110495	0.0089059	77.0737	6.21212	-1.57394e-08	-1.26859e-09	1.14285e-05	0.0411424	57605	16.0014	2.11618e-05	0.0761827			83201.6	23.1116	12.5158	164.858	13.172	0.111383	0.00889937	86.0063	6.87181	-1.14951e-08	-9.18441e-10	1.15452e-05	0.0415629	2.13801e-05	0.0769683	0.348202	52442.3	14.5673
		83291.6	23.1366	12.4088	148.167	11.9404	0.110509	0.00890571	77.2248	6.22339	-1.57393e-08	-1.2684e-09	1.14276e-05	0.0411395	57608.6	16.0024	2.11625e-05	0.0761852			83291.6	23.1366	12.5178	165.17	13.1948	0.111399	0.00889919	86.1747	6.88415	-1.14951e-08	-9.18293e-10	1.15421e-05	0.0415515	2.13742e-05	0.0769472	0.348181	52444.3	14.5679
		83381.7	23.1616	12.4106	148.447	11.9613	0.110523	0.00890552	77.3762	6.23468	-1.57393e-08	-1.26821e-09	1.14276e-05	0.0411395	57608.6	16.0024	2.11625e-05	0.0761852			83381.7	23.1616	12.5199	165.483	13.2176	0.111415	0.00889902	86.3434	6.8965	-1.14951e-08	-9.18144e-10	1.15389e-05	0.0415401	2.13684e-05	0.0769261	0.348159	52446.3	14.5684
		83471.7	23.1866	12.4124	148.728	11.9822	0.110537	0.00890533	77.5279	6.24598	-1.57392e-08	-1.26802e-09	1.14269e-05	0.0411368	57612.1	16.0034	2.11634e-05	0.0761881			83471.7	23.1866	12.5219	165.796	13.2404	0.111431	0.00889884	86.5124	6.90888	-1.14951e-08	-9.17995e-10	1.15358e-05	0.0415288	2.13626e-05	0.0769052	0.348138	52448.3	14.569
		83561.8	23.2116	12.4143	149.009	12.0031	0.110551	0.00890514	77.6799	6.25731	-1.57392e-08	-1.26783e-09	1.14269e-05	0.0411368	57612.1	16.0034	2.11634e-05	0.0761881			83561.8	23.2116	12.5239	166.109	13.2633	0.111446	0.00889867	86.6817	6.92128	-1.14951e-08	-9.17846e-10	1.15316e-05	0.0415138	2.13548e-05	0.0768774	0.348109	52450.9	14.5697
		83651.8	23.2366	12.4161	149.291	12.024	0.110565	0.00890495	77.8322	6.26865	-1.57391e-08	-1.26764e-09	1.14262e-05	0.0411345	57615.6	16.0043	2.11625e-05	0.0761852			83651.8	23.2366	12.526	166.423	13.2862	0.111462	0.0088985	86.8514	6.9337	-1.14951e-08	-9.17696e-10	1.15316e-05	0.0415138	2.13548e-05	0.0768774	0.348109	52450.9	14.5697
		83741.9	23.2616	12.4179	149.574	12.045	0.110579	0.00890477	77.9848	6.28001	-1.57391e-08	-1.26745e-09	1.14262e-05	0.0411345	57615.6	16.0043	2.11618e-05	0.0761824			83741.9	23.2616	12.528	166.738	13.3092	0.111478	0.00889832	87.0213	6.94613	-1.14951e-08	-9.17547e-10	1.15275e-05	0.0414989	2.13472e-05	0.0768498	0.348081	52453.6	14.5704
		83831.9	23.2866	12.4198	149.857	12.066	0.110593	0.00890458	78.1376	6.29139	-1.5739e-08	-1.26726e-09	1.14257e-05	0.0411324	57619.2	16.0053	2.11611e-05	0.0761798			83831.9	23.2866	12.5301	167.053	13.3322	0.111495	0.00889815	87.1916	6.95859	-1.14951e-08	-9.17397e-10	1.15234e-05	0.0414841	2.13396e-05	0.0768225	0.348053	52456.3	14.5712
		83922	23.3117	12.4216	150.141	12.087	0.110607	0.00890439	78.2907	6.30278	-1.5739e-08	-1.26707e-09	1.14257e-05	0.0411324	57619.2	16.0053	2.11604e-05	0.0761774			83922	23.3117	12.5321	167.369	13.3552	0.111511	0.00889798	87.3622	6.97106	-1.14951e-08	-9.17247e-10	1.15193e-05	0.0414696	2.13321e-05	0.0767955	0.348025	52458.9	14.5719
		84012	23.3367	12.4235	150.425	12.1081	0.110621	0.0089042	78.4442	6.31419	-1.5739e-08	-1.26688e-09	1.14251e-05	0.0411305	57622.7	16.0063	2.11597e-05	0.0761751			84012	23.3367	12.5342	167.686	13.3783	0.111527	0.00889781	87.5331	6.98355	-1.14951e-08	-9.17096e-10	1.15153e-05	0.0414552	2.13247e-05	0.0767688	0.347998	52461.6	14.5727
		84102.1	23.3617	12.4253	150.709	12.1292	0.110635	0.00890402	78.5979	6.32563	-1.57389e-08	-1.26668e-09	1.14251e-05	0.0411305	57622.7	16.0063	2.11591e-05	0.0761729			84102.1	23.3617	12.5362	168.003	13.4014	0.111543	0.00889763	87.7044	6.99607	-1.14951e-08	-9.16946e-10	1.15153e-05	0.0414552	2.13247e-05	0.0767688	0.347998	52461.6	14.5727
		84192.1	23.3867	12.4272	150.995	12.1504	0.110649	0.00890383	78.7519	6.33708	-1.57389e-08	-1.26649e-09	1.14247e-05	0.0411289	57626.2	16.0073	2.11578e-05	0.0761682			84192.1	23.3867	12.5383	168.321	13.4245	0.111559	0.00889746	87.876	7.0086	-1.14951e-08	-9.16795e-10	1.15114e-05	0.041441	2.13174e-05	0.0767425	0.347971	52464.2	14.5734
		84282.1	23.4117	12.429	151.28	12.1715	0.110664	0.00890365	78.9061	6.34854	-1.57388e-08	-1.26629e-09	1.14247e-05	0.0411289	57626.2	16.0073	2.11578e-05	0.0761682			84282.1	23.4117	12.5404	168.639	13.4477	0.111575	0.00889729	88.0478	7.02115	-1.14951e-08	-9.16644e-10	1.15114e-05	0.041441	2.13174e-05	0.0767425	0.347971	52464.2	14.5734
		84372.2	23.4367	12.4309	151.566	12.1927	0.110678	0.00890346	79.0607	6.36003	-1.57387e-08	-1.2661e-09	1.14243e-05	0.0411274	57629.8	16.0083	2.11567e-05	0.0761641			84372.2	23.4367	12.5424	168.958	13.4709	0.111592	0.00889712	88.22	7.03372	-1.14951e-08	-9.16492e-10	1.15121e-05	0.0414434	2.13186e-05	0.0767471	0.347976	52463.8	14.5733
		84462.2	23.4617	12.4327	151.853	12.214	0.110692	0.00890328	79.2156	6.37153	-1.57387e-08	-1.26591e-09	1.14243e-05	0.0411274	57629.8	16.0083	2.11567e-05	0.0761641			84462.2	23.4617	12.5445	169.277	13.4941	0.111608	0.00889695	88.3926	7.04631	-1.14951e-08	-9.16341e-10	1.15121e-05	0.0414434	2.13186e-05	0.0767471	0.347976	52463.8	14.5733
		84552.3	23.4867	12.4346	152.141	12.2353	0.110706	0.00890309	79.3707	6.38305	-1.57386e-08	-1.26571e-09	1.14239e-05	0.0411261	57633.3	16.0092	2.11569e-05	0.0761648			84552.3	23.4867	12.5466	169.598	13.5174	0.111624	0.00889678	88.5654	7.05892	-1.14951e-08	-9.16189e-10	1.15089e-05	0.0414319	2.13127e-05	0.0767257	0.347954	52466	14.5739
		84642.3	23.5118	12.4365	152.428	12.2566	0.110721	0.00890291	79.5262	6.39459	-1.57386e-08	-1.26552e-09	1.14239e-05	0.0411261	57633.3	16.0092	2.11569e-05	0.0761648			84642.3	23.5118	12.5487	169.918	13.5407	0.111641	0.00889661	88.7386	7.07155	-1.14951e-08	-9.16037e-10	1.15089e-05	0.0414319	2.13127e-05	0.0767257	0.347954	52466	14.5739
		84732.4	23.5368	12.4383	152.717	12.2779	0.110735	0.00890273	79.6819	6.40615	-1.57385e-08	-1.26532e-09	1.14236e-05	0.0411249	57636.8	16.0102	2.11561e-05	0.0761619			84732.4	23.5368	12.5508	170.24	13.5641	0.111657	0.00889644	88.9121	7.0842	-1.14951e-08	-9.15885e-10	1.15057e-05	0.0414205	2.13068e-05	0.0767046	0.347932	52468.2	14.5745
		84822.4	23.5618	12.4402	153.006	12.2993	0.11075	0.00890254	79.838	6.41773	-1.57385e-08	-1.26513e-09	1.14236e-05	0.0411249	57636.8	16.0102	2.11561e-05	0.0761619			84822.4	23.5618	12.5529	170.561	13.5875	0.111674	0.00889627	89.0859	7.09687	-1.14951e-08	-9.15732e-10	1.15057e-05	0.0414205	2.13068e-05	0.0767046	0.347932	52468.2	14.5745
		84912.5	23.5868	12.4421	153.295	12.3207	0.110764	0.00890236	79.9943	6.42932	-1.57384e-08	-1.26493e-09	1.14233e-05	0.0411239	57640.3	16.0112	2.11562e-05	0.0761623			84912.5	23.5868	12.5549	170.884	13.6109	0.11169	0.00889611	89.2601	7.10955	-1.14951e-08	-9.15579e-10	1.15026e-05	0.0414092	2.13011e-05	0.0766838	0.34791	52470.4	14.5751
		85002.5	23.6118	12.444	153.585	12.3421	0.110779	0.00890218	80.1509	6.44094	-1.57384e-08	-1.26474e-09	1.14233e-05	0.0411239	57640.3	16.0112	2.11562e-05	0.0761623			85002.5	23.6118	12.557	171.207	13.6343	0.111707	0.00889594	89.4346	7.12226	-1.14951e-08	-9.15426e-10	1.15026e-05	0.0414092	2.13011e-05	0.0766838	0.34791	52470.4	14.5751
		85092.5	23.6368	12.4459	153.876	12.3636	0.110793	0.008902	80.3078	6.45257	-1.57384e-08	-1.26454e-09	1.14231e-05	0.041123	57643.9	16.0122	2.11556e-05	0.0761601			85092.5	23.6368	12.5591	171.531	13.6578	0.111723	0.00889577	89.6094	7.13499	-1.14951e-08	-9.15273e-10	1.14995e-05	0.0413982	2.12954e-05	0.0766633	0.347889	52472.6	14.5757
		85182.6	23.6618	12.4478	154.167	12.3851	0.110808	0.00890182	80.465	6.46422	-1.57383e-08	-1.26435e-09	1.14231e-05	0.041123	57643.9	16.0122	2.11556e-05	0.0761601			85182.6	23.6618	12.5613	171.855	13.6814	0.11174	0.0088956	89.7845	7.14773	-1.14951e-08	-9.1512e-10	1.14995e-05	0.0413982	2.12954e-05	0.0766633	0.347889	52472.6	14.5757
		85272.6	23.6868	12.4497	154.459	12.4067	0.110822	0.00890163	80.6225	6.47588	-1.57383e-08	-1.26416e-09	1.14228e-05	0.0411222	57647.4	16.0132	2.1155e-05	0.0761581			85272.6	23.6868	12.5634	172.18	13.7049	0.111757	0.00889544	89.96	7.1605	-1.1495e-08	-9.14966e-10	1.14965e-05	0.0413873	2.12898e-05	0.0766432	0.347869	52474.8	14.5763
		85362.7	23.7119	12.4516	154.751	12.4282	0.110837	0.00890145	80.7803	6.48757	-1.57383e-08	-1.26397e-09	1.14228e-05	0.0411222	57647.4	16.0132	2.1155e-05	0.0761581			85362.7	23.7119	12.5655	172.506	13.7285	0.111773	0.00889527	90.1358	7.17329	-1.1495e-08	-9.14812e-10	1.14965e-05	0.0413873	2.12898e-05	0.0766432	0.347869	52474.8	14.5763
		85452.7	23.7369	12.4535	155.044	12.4499	0.110852	0.00890127	80.9384	6.49927	-1.57383e-08	-1.26377e-09	1.14226e-05	0.0411215	57650.9	16.0141	2.11545e-05	0.0761563			85452.7	23.7369	12.5676	172.832	13.7522	0.11179	0.0088951	90.3119	7.18609	-1.1495e-08	-9.14658e-10	1.14935e-05	0.0413767	2.12843e-05	0.0766235	0.347848	52477	14.5769
		85542.8	23.7619	12.4554	155.337	12.4715	0.110866	0.00890109	81.0968	6.511	-1.57383e-08	-1.26358e-09	1.14226e-05	0.0411215	57650.9	16.0141	2.11545e-05	0.0761563			85542.8	23.7619	12.5697	173.158	13.7758	0.111807	0.00889494	90.4883	7.19892	-1.1495e-08	-9.14503e-10	1.14935e-05	0.0413767	2.12843e-05	0.0766235	0.347848	52477	14.5769
		85632.8	23.7869	12.4573	155.631	12.4932	0.110881	0.00890092	81.2554	6.52274	-1.57383e-08	-1.26338e-09	1.14225e-05	0.0411209	57654.5	16.0151	2.11541e-05	0.0761547			85632.8	23.7869	12.5718	173.486	13.7996	0.111824	0.00889477	90.6651	7.21176	-1.14951e-08	-9.14349e-10	1.14906e-05	0.0413663	2.1279e-05	0.0766042	0.347829	52479.2	14.5775
		85722.9	23.8119	12.4592	155.925	12.5149	0.110896	0.00890074	81.4144	6.5345	-1.57383e-08	-1.26319e-09	1.14225e-05	0.0411209	57654.5	16.0151	2.11541e-05	0.0761547			85722.9	23.8119	12.574	173.814	13.8233	0.111841	0.00889461	90.8422	7.22463	-1.14951e-08	-9.14194e-10	1.14906e-05	0.0413663	2.1279e-05	0.0766042	0.347829	52479.2	14.5775
		85812.9	23.8369	12.4611	156.22	12.5366	0.110911	0.00890056	81.5737	6.54627	-1.57383e-08	-1.26299e-09	1.14223e-05	0.0411203	57658	16.0161	2.11537e-05	0.0761533			85812.9	23.8369	12.5761	174.142	13.8471	0.111857	0.00889444	91.0197	7.23751	-1.14951e-08	-9.14039e-10	1.14878e-05	0.0413561	2.12737e-05	0.0765854	0.347809	52481.3	14.5782
		85903	23.8619	12.463	156.516	12.5584	0.110926	0.00890038	81.7333	6.55807	-1.57383e-08	-1.2628e-09	1.14223e-05	0.0411203	57658	16.0161	2.11537e-05	0.0761533			85903	23.8619	12.5782	174.472	13.8709	0.111874	0.00889428	91.1975	7.25041	-1.14951e-08	-9.13884e-10	1.14878e-05	0.0413561	2.12737e-05	0.0765854	0.347809	52481.3	14.5782
		85993	23.8869	12.4649	156.812	12.5802	0.11094	0.0089002	81.8932	6.56988	-1.57383e-08	-1.2626e-09	1.14222e-05	0.0411198	57661.5	16.0171	2.11533e-05	0.076152			85993	23.8869	12.5804	174.801	13.8948	0.111891	0.00889412	91.3756	7.26334	-1.14951e-08	-9.13728e-10	1.1485e-05	0.0413461	2.12686e-05	0.0765669	0.34779	52483.5	14.5788
		86083	23.912	12.4669	157.108	12.6021	0.110955	0.00890003	82.0533	6.58172	-1.57383e-08	-1.26241e-09	1.14222e-05	0.0411198	57661.5	16.0171	2.11533e-05	0.076152			86083	23.912	12.5825	175.132	13.9187	0.111908	0.00889395	91.554	7.27628	-1.14951e-08	-9.13572e-10	1.1485e-05	0.0413461	2.12686e-05	0.0765669	0.34779	52483.5	14.5788
		86173.1	23.937	12.4688	157.406	12.624	0.11097	0.00889985	82.2138	6.59357	-1.57383e-08	-1.26221e-09	1.14221e-05	0.0411194	57665.1	16.0181	2.1153e-05	0.0761507			86173.1	23.937	12.5847	175.463	13.9426	0.111926	0.00889379	91.7328	7.28924	-1.14951e-08	-9.13416e-10	1.14823e-05	0.0413365	2.12636e-05	0.076549	0.347772	52485.7	14.5794
		86263.1	23.962	12.4707	157.703	12.6459	0.110985	0.00889967	82.3746	6.60544	-1.57383e-08	-1.26202e-09	1.14221e-05	0.0411194	57665.1	16.0181	2.1153e-05	0.0761507			86263.1	23.962	12.5868	175.795	13.9666	0.111943	0.00889363	91.9119	7.30223	-1.14951e-08	-9.1326e-10	1.14823e-05	0.0413365	2.12636e-05	0.076549	0.347772	52485.7	14.5794
		86353.2	23.987	12.4727	158.002	12.6678	0.111	0.0088995	82.5357	6.61733	-1.57383e-08	-1.26182e-09	1.14219e-05	0.041119	57668.6	16.0191	2.11527e-05	0.0761496			86353.2	23.987	12.589	176.127	13.9906	0.11196	0.00889346	92.0914	7.31523	-1.14951e-08	-9.13103e-10	1.14797e-05	0.041327	2.12588e-05	0.0765315	0.347754	52487.9	14.58
		86443.2	24.012	12.4746	158.3	12.6898	0.111015	0.00889932	82.697	6.62923	-1.57383e-08	-1.26162e-09	1.14219e-05	0.041119	57668.6	16.0191	2.11527e-05	0.0761496			86443.2	24.012	12.5912	176.46	14.0146	0.111977	0.0088933	92.2712	7.32825	-1.14951e-08	-9.12946e-10	1.14797e-05	0.041327	2.12588e-05	0.0765315	0.347754	52487.9	14.58
		86533.3	24.037	12.4765	158.6	12.7118	0.111031	0.00889915	82.8587	6.64116	-1.57383e-08	-1.26143e-09	1.14218e-05	0.0411186	57672.2	16.02	2.11524e-05	0.0761486			86533.3	24.037	12.5933	176.794	14.0387	0.111994	0.00889314	92.4513	7.34129	-1.14951e-08	-9.12789e-10	1.14772e-05	0.0413179	2.1254e-05	0.0765146	0.347736	52490.1	14.5806
		86623.3	24.062	12.4785	158.9	12.7339	0.111046	0.00889897	83.0207	6.65311	-1.57383e-08	-1.26123e-09	1.14218e-05	0.0411186	57672.2	16.02	2.11524e-05	0.0761486			86623.3	24.062	12.5955	177.128	14.0628	0.112011	0.00889298	92.6317	7.35436	-1.14951e-08	-9.12632e-10	1.14772e-05	0.0413179	2.1254e-05	0.0765146	0.347736	52490.1	14.5806
		86713.4	24.087	12.4804	159.2	12.756	0.111061	0.0088988	83.183	6.66507	-1.57383e-08	-1.26104e-09	1.14218e-05	0.0411183	57675.7	16.021	2.11521e-05	0.0761477			86713.4	24.087	12.5977	177.463	14.0869	0.112029	0.00889282	92.8125	7.36744	-1.14951e-08	-9.12475e-10	1.14746e-05	0.0413086	2.12493e-05	0.0764975	0.347718	52492.4	14.5812
		86803.4	24.1121	12.4824	159.501	12.7781	0.111076	0.00889862	83.3456	6.67705	-1.57383e-08	-1.26084e-09	1.14218e-05	0.0411183	57675.7	16.021	2.11521e-05	0.0761477			86803.4	24.1121	12.5998	177.798	14.1111	0.112046	0.00889266	92.9937	7.38054	-1.14951e-08	-9.12317e-10	1.14746e-05	0.0413086	2.12493e-05	0.0764975	0.347718	52492.4	14.5812
		86893.4	24.1371	12.4844	159.803	12.8003	0.111091	0.00889845	83.5085	6.68905	-1.57383e-08	-1.26064e-09	1.14217e-05	0.041118	57679.9	16.0222	2.11519e-05	0.0761469			86893.4	24.1371	12.602	178.134	14.1354	0.112064	0.0088925	93.1752	7.39367	-1.14951e-08	-9.12159e-10	1.14721e-05	0.0412997	2.12447e-05	0.0764809	0.347701	52494.7	14.5819
		86983.5	24.1621	12.4863	160.105	12.8225	0.111107	0.00889828	83.6717	6.70107	-1.57383e-08	-1.26045e-09	1.14217e-05	0.041118	57679.9	16.0222	2.11519e-05	0.0761469			86983.5	24.1621	12.6042	178.471	14.1596	0.112081	0.00889234	93.357	7.40681	-1.14951e-08	-9.12001e-10	1.14697e-05	0.0412911	2.12403e-05	0.076465	0.347685	52497	14.5825
		87073.5	24.1871	12.4883	160.408	12.8447	0.111122	0.0088981	83.8352	6.71311	-1.57383e-08	-1.26025e-09	1.14216e-05	0.0411177	57684	16.0233	2.11517e-05	0.0761462			87073.5	24.1871	12.6064	178.808	14.1839	0.112098	0.00889218	93.5392	7.41997	-1.14951e-08	-9.11842e-10	1.14674e-05	0.0412828	2.1236e-05	0.0764496	0.347669	52499.3	14.5831
		87163.6	24.2121	12.4903	160.711	12.8669	0.111137	0.00889793	83.999	6.72516	-1.57384e-08	-1.26005e-09	1.14216e-05	0.0411177	57684	16.0233	2.11517e-05	0.0761462			87163.6	24.2121	12.6086	179.146	14.2082	0.112116	0.00889202	93.7217	7.43315	-1.14951e-08	-9.11683e-10	1.14652e-05	0.0412748	2.12319e-05	0.0764349	0.347654	52501.6	14.5838
		87253.6	24.2371	12.4922	161.015	12.8892	0.111153	0.00889776	84.1631	6.73724	-1.57384e-08	-1.25985e-09	1.14215e-05	0.0411175	57688.2	16.0245	2.11515e-05	0.0761456			87253.6	24.2371	12.6108	179.485	14.2326	0.112133	0.00889186	93.9045	7.44636	-1.14951e-08	-9.11525e-10	1.14652e-05	0.0412748	2.12319e-05	0.0764349	0.347654	52501.6	14.5838
		87343.7	24.2621	12.4942	161.32	12.9116	0.111168	0.00889759	84.3276	6.74933	-1.57384e-08	-1.25966e-09	1.14215e-05	0.0411175	57688.2	16.0245	2.11515e-05	0.0761456			87343.7	24.2621	12.613	179.824	14.257	0.112151	0.0088917	94.0877	7.45958	-1.14951e-08	-9.11365e-10	1.14631e-05	0.0412672	2.1228e-05	0.0764207	0.347639	52503.9	14.5844
		87433.7	24.2871	12.4962	161.625	12.9339	0.111184	0.00889742	84.4923	6.76145	-1.57384e-08	-1.25946e-09	1.14215e-05	0.0411173	57692.3	16.0256	2.11514e-05	0.0761449			87433.7	24.2871	12.6152	180.164	14.2815	0.112169	0.00889155	94.2712	7.47282	-1.14951e-08	-9.11206e-10	1.14631e-05	0.0412672	2.1228e-05	0.0764207	0.347639	52503.9	14.5844
		87523.8	24.3122	12.4982	161.931	12.9563	0.111199	0.00889724	84.6573	6.77358	-1.57384e-08	-1.25926e-09	1.14215e-05	0.0411173	57692.3	16.0256	2.11514e-05	0.0761449			87523.8	24.3122	12.6174	180.504	14.306	0.112186	0.00889139	94.4551	7.48609	-1.14951e-08	-9.11046e-10	1.14611e-05	0.0412599	2.12242e-05	0.0764072	0.347625	52506.1	14.585
		87613.8	24.3372	12.5002	162.237	12.9788	0.111215	0.00889707	84.8227	6.78573	-1.57385e-08	-1.25906e-09	1.14214e-05	0.0411171	57696.5	16.0268	2.11512e-05	0.0761444			87613.8	24.3372	12.6196	180.845	14.3305	0.112204	0.00889123	94.6393	7.49937	-1.14951e-08	-9.10886e-10	1.14611e-05	0.0412599	2.12242e-05	0.0764072	0.347625	52506.1	14.585
		87703.9	24.3622	12.5021	162.544	13.0013	0.11123	0.0088969	84.9884	6.7979	-1.57385e-08	-1.25886e-09	1.14214e-05	0.0411171	57696.5	16.0268	2.11512e-05	0.0761444			87703.9	24.3622	12.6219	181.187	14.355	0.112222	0.00889108	94.8239	7.51268	-1.14951e-08	-9.10726e-10	1.14591e-05	0.0412529	2.12206e-05	0.0763943	0.347612	52508.4	14.5857
		87793.9	24.3872	12.5041	162.851	13.0238	0.111246	0.00889673	85.1543	6.81009	-1.57385e-08	-1.25866e-09	1.14214e-05	0.0411169	57700.6	16.0279	2.11511e-05	0.0761439			87793.9	24.3872	12.6241	181.53	14.3796	0.11224	0.00889092	95.0088	7.526	-1.14951e-08	-9.10566e-10	1.14591e-05	0.0412529	2.12206e-05	0.0763943	0.347612	52508.4	14.5857
		87883.9	24.4122	12.5061	163.159	13.0463	0.111262	0.00889656	85.3206	6.8223	-1.57385e-08	-1.25846e-09	1.14214e-05	0.0411169	57700.6	16.0279	2.11511e-05	0.0761439			87883.9	24.4122	12.6263	181.873	14.4043	0.112257	0.00889076	95.194	7.53934	-1.14951e-08	-9.10405e-10	1.14573e-05	0.0412462	2.12172e-05	0.0763819	0.347599	52510.7	14.5863
		87974	24.4372	12.5081	163.467	13.0689	0.111277	0.0088964	85.4872	6.83452	-1.57385e-08	-1.25826e-09	1.14213e-05	0.0411167	57704.8	16.0291	2.1151e-05	0.0761434			87974	24.4372	12.6285	182.216	14.4289	0.112275	0.00889061	95.3797	7.55271	-1.14951e-08	-9.10244e-10	1.14573e-05	0.0412462	2.12172e-05	0.0763819	0.347599	52510.7	14.5863
		88064	24.4622	12.5102	163.777	13.0915	0.111293	0.00889623	85.6541	6.84677	-1.57385e-08	-1.25806e-09	1.14213e-05	0.0411167	57704.8	16.0291	2.1151e-05	0.0761434			88064	24.4622	12.6308	182.561	14.4537	0.112293	0.00889045	95.5656	7.56609	-1.14951e-08	-9.10083e-10	1.14555e-05	0.0412399	2.12139e-05	0.0763702	0.347587	52513	14.5869
		88154.1	24.4872	12.5122	164.086	13.1141	0.111309	0.00889606	85.8214	6.85903	-1.57385e-08	-1.25786e-09	1.14213e-05	0.0411166	57709.8	16.0305	2.11508e-05	0.076143			88154.1	24.4872	12.633	182.906	14.4784	0.112311	0.0088903	95.7519	7.5795	-1.14951e-08	-9.09922e-10	1.14555e-05	0.0412399	2.12139e-05	0.0763702	0.347587	52513	14.5869
		88244.1	24.5123	12.5142	164.396	13.1368	0.111325	0.00889589	85.9889	6.87132	-1.57385e-08	-1.25766e-09	1.14213e-05	0.0411166	57709.8	16.0305	2.11508e-05	0.076143			88244.1	24.5123	12.6353	183.251	14.5032	0.112329	0.00889014	95.9386	7.59292	-1.14951e-08	-9.0976e-10	1.14539e-05	0.0412339	2.12108e-05	0.076359	0.347575	52515.3	14.5876
		88334.2	24.5373	12.5162	164.707	13.1595	0.111341	0.00889572	86.1568	6.88362	-1.57385e-08	-1.25745e-09	1.14212e-05	0.0411164	57714.8	16.0319	2.11507e-05	0.0761427			88334.2	24.5373	12.6375	183.598	14.528	0.112347	0.00888999	96.1256	7.60637	-1.14951e-08	-9.09598e-10	1.14539e-05	0.0412339	2.12108e-05	0.076359	0.347575	52515.3	14.5876
		88424.2	24.5623	12.5182	165.019	13.1823	0.111357	0.00889556	86.3249	6.89594	-1.57386e-08	-1.25725e-09	1.14212e-05	0.0411164	57714.8	16.0319	2.11507e-05	0.0761427			88424.2	24.5623	12.6398	183.945	14.5529	0.112365	0.00888983	96.3129	7.61984	-1.14951e-08	-9.09436e-10	1.14523e-05	0.0412282	2.12079e-05	0.0763484	0.347564	52517.6	14.5882
		88514.3	24.5873	12.5202	165.331	13.2051	0.111372	0.00889539	86.4934	6.90828	-1.57386e-08	-1.25705e-09	1.14212e-05	0.0411163	57719.8	16.0333	2.11507e-05	0.0761424			88514.3	24.5873	12.642	184.292	14.5778	0.112383	0.00888968	96.5006	7.63332	-1.14951e-08	-9.09274e-10	1.14523e-05	0.0412282	2.12079e-05	0.0763484	0.347564	52517.6	14.5882
		88604.3	24.6123	12.5223	165.643	13.2279	0.111388	0.00889522	86.6622	6.92064	-1.57386e-08	-1.25685e-09	1.14212e-05	0.0411163	57719.8	16.0333	2.11507e-05	0.0761424			88604.3	24.6123	12.6443	184.641	14.6027	0.112402	0.00888953	96.6887	7.64683	-1.14951e-08	-9.09111e-10	1.14508e-05	0.0412227	2.12051e-05	0.0763384	0.347554	52519.9	14.5888
		88694.3	24.6373	12.5243	165.956	13.2507	0.111404	0.00889506	86.8313	6.93302	-1.57386e-08	-1.25664e-09	1.14211e-05	0.0411161	57724.8	16.0347	2.11506e-05	0.076142			88694.3	24.6373	12.6465	184.989	14.6277	0.11242	0.00888937	96.8771	7.66036	-1.14951e-08	-9.08948e-10	1.14508e-05	0.0412227	2.12051e-05	0.0763384	0.347554	52519.9	14.5888
		88784.4	24.6623	12.5263	166.27	13.2736	0.111421	0.00889489	87.0007	6.94542	-1.57386e-08	-1.25644e-09	1.14211e-05	0.0411161	57724.8	16.0347	2.11506e-05	0.076142			88784.4	24.6623	12.6488	185.339	14.6527	0.112438	0.00888922	97.0658	7.67391	-1.14951e-08	-9.08785e-10	1.14493e-05	0.0412176	2.12025e-05	0.0763289	0.347544	52522.1	14.5895
		88874.4	24.6873	12.5284	166.585	13.2966	0.111437	0.00889473	87.1705	6.95784	-1.57386e-08	-1.25624e-09	1.14211e-05	0.041116	57729.8	16.036	2.11505e-05	0.0761417			88874.4	24.6873	12.6511	185.689	14.6777	0.112456	0.00888907	97.255	7.68748	-1.14951e-08	-9.08622e-10	1.14493e-05	0.0412176	2.12025e-05	0.0763289	0.347544	52522.1	14.5895
		88964.5	24.7124	12.5304	166.9	13.3195	0.111453	0.00889456	87.3406	6.97028	-1.57386e-08	-1.25603e-09	1.14211e-05	0.041116	57729.8	16.036	2.11505e-05	0.0761417			88964.5	24.7124	12.6534	186.04	14.7028	0.112475	0.00888892	97.4444	7.70107	-1.14951e-08	-9.08458e-10	1.1448e-05	0.0412128	2.12e-05	0.07632	0.347535	52524.4	14.5901
		89054.5	24.7374	12.5325	167.215	13.3425	0.111469	0.0088944	87.511	6.98273	-1.57387e-08	-1.25583e-09	1.14211e-05	0.0411159	57734.8	16.0374	2.11504e-05	0.0761414			89054.5	24.7374	12.6556	186.392	14.7279	0.112493	0.00888877	97.6342	7.71468	-1.14951e-08	-9.08294e-10	1.1448e-05	0.0412128	2.12e-05	0.07632	0.347535	52524.4	14.5901
		89144.6	24.7624	12.5345	167.531	13.3656	0.111485	0.00889423	87.6817	6.99521	-1.57387e-08	-1.25562e-09	1.14211e-05	0.0411159	57734.8	16.0374	2.11504e-05	0.0761414			89144.6	24.7624	12.6579	186.744	14.7531	0.112512	0.00888861	97.8244	7.72831	-1.14951e-08	-9.0813e-10	1.14467e-05	0.041208	2.11975e-05	0.076311	0.347525	52526.8	14.5908
		89234.6	24.7874	12.5366	167.848	13.3886	0.111501	0.00889407	87.8527	7.0077	-1.57387e-08	-1.25542e-09	1.14211e-05	0.0411158	57739.8	16.0388	2.11503e-05	0.0761412			89234.6	24.7874	12.6602	187.097	14.7783	0.11253	0.00888846	98.015	7.74196	-1.14951e-08	-9.07966e-10	1.14467e-05	0.041208	2.11975e-05	0.076311	0.347525	52526.8	14.5908
		89324.7	24.8124	12.5387	168.165	13.4117	0.111518	0.00889391	88.024	7.02022	-1.57387e-08	-1.25521e-09	1.14211e-05	0.0411158	57739.8	16.0388	2.11503e-05	0.0761412			89324.7	24.8124	12.6625	187.45	14.8035	0.112548	0.00888831	98.2059	7.75563	-1.14951e-08	-9.07801e-10	1.14454e-05	0.0412034	2.11952e-05	0.0763027	0.347517	52529.3	14.5915
		89414.7	24.8374	12.5407	168.483	13.4349	0.111534	0.00889375	88.1957	7.03275	-1.57387e-08	-1.25501e-09	1.1421e-05	0.0411157	57746.1	16.0406	2.11503e-05	0.076141			89414.7	24.8374	12.6648	187.804	14.8288	0.112567	0.00888816	98.3971	7.76932	-1.14951e-08	-9.07636e-10	1.14454e-05	0.0412034	2.11952e-05	0.0763027	0.347517	52529.3	14.5915
		89504.8	24.8624	12.5428	168.802	13.4581	0.11155	0.00889358	88.3677	7.0453	-1.57387e-08	-1.2548e-09	1.1421e-05	0.0411157	57746.1	16.0406	2.11503e-05	0.076141			89504.8	24.8624	12.6671	188.159	14.8541	0.112586	0.00888801	98.5887	7.78304	-1.14951e-08	-9.07471e-10	1.14442e-05	0.0411992	2.1193e-05	0.0762948	0.347509	52531.7	14.5921
		89594.8	24.8874	12.5449	169.121	13.4813	0.111567	0.00889342	88.54	7.05787	-1.57387e-08	-1.25459e-09	1.1421e-05	0.0411155	57752.4	16.0423	2.11502e-05	0.0761407			89594.8	24.8874	12.6694	188.515	14.8795	0.112604	0.00888786	98.7807	7.79677	-1.14951e-08	-9.07306e-10	1.14442e-05	0.0411992	2.1193e-05	0.0762948	0.347509	52531.7	14.5921
		89684.8	24.9125	12.5469	169.44	13.5045	0.111583	0.00889326	88.7126	7.07046	-1.57387e-08	-1.25439e-09	1.1421e-05	0.0411155	57752.4	16.0423	2.11502e-05	0.0761407			89684.8	24.9125	12.6717	188.871	14.9049	0.112623	0.00888771	98.973	7.81053	-1.14951e-08	-9.0714e-10	1.14431e-05	0.0411953	2.1191e-05	0.0762875	0.347501	52534.1	14.5928
		89774.9	24.9375	12.549	169.761	13.5278	0.1116	0.0088931	88.8856	7.08308	-1.57387e-08	-1.25418e-09	1.14209e-05	0.0411154	57758.7	16.0441	2.11501e-05	0.0761405			89774.9	24.9375	12.6741	189.228	14.9303	0.112642	0.00888757	99.1657	7.8243	-1.14951e-08	-9.06974e-10	1.14431e-05	0.0411953	2.1191e-05	0.0762875	0.347501	52534.1	14.5928
		89864.9	24.9625	12.5511	170.082	13.5511	0.111616	0.00889294	89.0589	7.09571	-1.57387e-08	-1.25397e-09	1.14209e-05	0.0411154	57758.7	16.0441	2.11501e-05	0.0761405			89864.9	24.9625	12.6764	189.585	14.9558	0.11266	0.00888742	99.3588	7.8381	-1.14951e-08	-9.06808e-10	1.14421e-05	0.0411916	2.11891e-05	0.0762807	0.347494	52536.5	14.5935
		89955	24.9875	12.5532	170.403	13.5745	0.111633	0.00889278	89.2325	7.10836	-1.57387e-08	-1.25376e-09	1.14209e-05	0.0411153	57765	16.0458	2.11501e-05	0.0761403			89955	24.9875	12.6787	189.943	14.9813	0.112679	0.00888727	99.5522	7.85191	-1.14951e-08	-9.06642e-10	1.14421e-05	0.0411916	2.11891e-05	0.0762807	0.347494	52536.5	14.5935
		90045	25.0125	12.5553	170.725	13.5979	0.111649	0.00889262	89.4064	7.12102	-1.57387e-08	-1.25355e-09	1.14209e-05	0.0411153	57765	16.0458	2.11501e-05	0.0761403			90045	25.0125	12.681	190.302	15.0068	0.112698	0.00888712	99.746	7.86575	-1.14951e-08	-9.06475e-10	1.14411e-05	0.0411881	2.11873e-05	0.0762743	0.347487	52538.9	14.5941
		90135.1	25.0375	12.5574	171.048	13.6213	0.111666	0.00889246	89.5807	7.13371	-1.57387e-08	-1.25334e-09	1.14209e-05	0.0411152	57771.3	16.0476	2.115e-05	0.0761401			90135.1	25.0375	12.6834	190.662	15.0324	0.112717	0.00888697	99.9401	7.87961	-1.14951e-08	-9.06308e-10	1.14411e-05	0.0411881	2.11873e-05	0.0762743	0.347487	52538.9	14.5941
		90225.1	25.0625	12.5595	171.371	13.6448	0.111683	0.0088923	89.7553	7.14642	-1.57387e-08	-1.25313e-09	1.14209e-05	0.0411152	57771.3	16.0476	2.115e-05	0.0761401			90225.1	25.0625	12.6857	191.022	15.058	0.112736	0.00888683	100.135	7.89349	-1.14951e-08	-9.06141e-10	1.14402e-05	0.0411849	2.11856e-05	0.0762683	0.347481	52541.3	14.5948
		90315.2	25.0875	12.5616	171.695	13.6683	0.111699	0.00889214	89.9302	7.15915	-1.57387e-08	-1.25292e-09	1.14209e-05	0.0411151	57777.6	16.0493	2.115e-05	0.0761399			90315.2	25.0875	12.6881	191.383	15.0837	0.112755	0.00888668	100.329	7.90739	-1.14951e-08	-9.05974e-10	1.14402e-05	0.0411849	2.11856e-05	0.0762683	0.347481	52541.3	14.5948
		90405.2	25.1126	12.5637	172.02	13.6918	0.111716	0.00889198	90.1054	7.1719	-1.57387e-08	-1.25271e-09	1.14209e-05	0.0411151	57777.6	16.0493	2.115e-05	0.0761399			90405.2	25.1126	12.6904	191.744	15.1094	0.112774	0.00888653	100.525	7.92131	-1.14951e-08	-9.05806e-10	1.14394e-05	0.0411819	2.11841e-05	0.0762628	0.347475	52543.8	14.5955
		90495.2	25.1376	12.5658	172.345	13.7154	0.111733	0.00889182	90.281	7.18466	-1.57387e-08	-1.2525e-09	1.14208e-05	0.041115	57783.9	16.0511	2.11499e-05	0.0761396			90495.2	25.1376	12.6928	192.107	15.1351	0.112793	0.00888639	100.72	7.93526	-1.14951e-08	-9.05638e-10	1.14394e-05	0.0411819	2.11841e-05	0.0762628	0.347475	52543.8	14.5955
		90585.3	25.1626	12.5679	172.671	13.739	0.11175	0.00889166	90.4569	7.19745	-1.57387e-08	-1.25229e-09	1.14208e-05	0.041115	57783.9	16.0511	2.11499e-05	0.0761396			90585.3	25.1626	12.6951	192.469	15.1609	0.112812	0.00888624	100.916	7.94922	-1.14951e-08	-9.0547e-10	1.14386e-05	0.0411791	2.11827e-05	0.0762576	0.34747	52546.2	14.5962
		90675.3	25.1876	12.57	172.997	13.7626	0.111766	0.0088915	90.6331	7.21026	-1.57387e-08	-1.25208e-09	1.14208e-05	0.0411148	57792.2	16.0534	2.11498e-05	0.0761394			90675.3	25.1876	12.6975	192.833	15.1867	0.112831	0.0088861	101.113	7.9632	-1.14951e-08	-9.05302e-10	1.14379e-05	0.0411765	2.11813e-05	0.0762528	0.347465	52548.6	14.5968
		90765.4	25.2126	12.5721	173.324	13.7863	0.111783	0.00889135	90.8097	7.22308	-1.57387e-08	-1.25187e-09	1.14208e-05	0.0411148	57792.2	16.0534	2.11498e-05	0.0761394			90765.4	25.2126	12.6998	193.197	15.2126	0.11285	0.00888595	101.309	7.97721	-1.14951e-08	-9.05133e-10	1.14373e-05	0.0411741	2.11801e-05	0.0762484	0.34746	52551	14.5975
		90855.4	25.2376	12.5743	173.651	13.8101	0.1118	0.00889119	90.9866	7.23593	-1.57387e-08	-1.25166e-09	1.14208e-05	0.0411147	57800.6	16.0557	2.11498e-05	0.0761393			90855.4	25.2376	12.7022	193.562	15.2385	0.112869	0.00888581	101.506	7.99123	-1.14951e-08	-9.04964e-10	1.14366e-05	0.0411719	2.1179e-05	0.0762443	0.347456	52553.4	14.5982
		90945.5	25.2626	12.5764	173.98	13.8338	0.111817	0.00889103	91.1638	7.24879	-1.57387e-08	-1.25144e-09	1.14208e-05	0.0411147	57800.6	16.0557	2.11498e-05	0.0761393			90945.5	25.2626	12.7046	193.928	15.2644	0.112889	0.00888566	101.704	8.00528	-1.14951e-08	-9.04795e-10	1.14361e-05	0.0411698	2.11779e-05	0.0762405	0.347452	52555.8	14.5988
		91035.5	25.2876	12.5785	174.308	13.8576	0.111834	0.00889088	91.3414	7.26168	-1.57387e-08	-1.25123e-09	1.14207e-05	0.0411146	57809	16.0581	2.11497e-05	0.0761391			91035.5	25.2876	12.707	194.294	15.2904	0.112908	0.00888552	101.902	8.01935	-1.14951e-08	-9.04626e-10	1.14353e-05	0.0411672	2.11765e-05	0.0762355	0.347447	52559.3	14.5998
		91125.6	25.3127	12.5807	174.638	13.8814	0.111851	0.00889072	91.5192	7.27459	-1.57387e-08	-1.25102e-09	1.14207e-05	0.0411146	57809	16.0581	2.11497e-05	0.0761391			91125.6	25.3127	12.7094	194.661	15.3164	0.112927	0.00888537	102.1	8.03344	-1.14951e-08	-9.04456e-10	1.14353e-05	0.0411672	2.11765e-05	0.0762355	0.347447	52559.3	14.5998
		91215.6	25.3377	12.5828	174.968	13.9053	0.111868	0.00889056	91.6975	7.28751	-1.57387e-08	-1.25081e-09	1.14207e-05	0.0411144	57817.4	16.0604	2.11497e-05	0.0761388			91215.6	25.3377	12.7117	195.029	15.3424	0.112947	0.00888523	102.298	8.04755	-1.14951e-08	-9.04286e-10	1.14347e-05	0.0411648	2.11753e-05	0.076231	0.347442	52562.8	14.6008
		91305.7	25.3627	12.585	175.299	13.9292	0.111886	0.00889041	91.876	7.30045	-1.57387e-08	-1.25059e-09	1.14207e-05	0.0411144	57817.4	16.0604	2.11497e-05	0.0761388			91305.7	25.3627	12.7141	195.397	15.3685	0.112966	0.00888509	102.497	8.06168	-1.14951e-08	-9.04116e-10	1.14347e-05	0.0411648	2.11753e-05	0.076231	0.347442	52562.8	14.6008
		91395.7	25.3877	12.5871	175.63	13.9531	0.111903	0.00889025	92.0549	7.31342	-1.57387e-08	-1.25038e-09	1.14206e-05	0.0411143	57825.8	16.0627	2.11496e-05	0.0761386			91395.7	25.3877	12.7165	195.766	15.3946	0.112986	0.00888495	102.697	8.07584	-1.14951e-08	-9.03946e-10	1.14341e-05	0.0411626	2.11742e-05	0.0762271	0.347438	52566.2	14.6017
		91485.7	25.4127	12.5893	175.962	13.9771	0.11192	0.0088901	92.2341	7.3264	-1.57387e-08	-1.25016e-09	1.14206e-05	0.0411143	57825.8	16.0627	2.11496e-05	0.0761386			91485.7	25.4127	12.7189	196.136	15.4208	0.113005	0.0088848	102.896	8.09001	-1.14951e-08	-9.03775e-10	1.14341e-05	0.0411626	2.11742e-05	0.0762271	0.347438	52566.2	14.6017
		91575.8	25.4377	12.5914	176.294	14.0011	0.111937	0.00888995	92.4137	7.33941	-1.57386e-08	-1.24995e-09	1.14206e-05	0.0411142	57834.2	16.065	2.11495e-05	0.0761383			91575.8	25.4377	12.7213	196.507	15.447	0.113025	0.00888466	103.096	8.1042	-1.14951e-08	-9.03604e-10	1.14335e-05	0.0411607	2.11732e-05	0.0762235	0.347435	52569.7	14.6027
		91665.8	25.4627	12.5936	176.627	14.0252	0.111954	0.00888979	92.5936	7.35243	-1.57386e-08	-1.24973e-09	1.14206e-05	0.0411142	57834.2	16.065	2.11495e-05	0.0761383			91665.8	25.4627	12.7237	196.878	15.4732	0.113044	0.00888452	103.297	8.11842	-1.14951e-08	-9.03433e-10	1.14335e-05	0.0411607	2.11732e-05	0.0762235	0.347435	52569.7	14.6027
		91755.9	25.4877	12.5958	176.961	14.0493	0.111972	0.00888964	92.7738	7.36548	-1.57386e-08	-1.24952e-09	1.14206e-05	0.041114	57842.5	16.0674	2.11495e-05	0.0761381			91755.9	25.4877	12.7262	197.25	15.4995	0.113064	0.00888438	103.498	8.13266	-1.14951e-08	-9.03261e-10	1.14331e-05	0.041159	2.11723e-05	0.0762204	0.347431	52573.2	14.6037
		91845.9	25.5128	12.5979	177.296	14.0734	0.111989	0.00888948	92.9544	7.37854	-1.57386e-08	-1.2493e-09	1.14206e-05	0.041114	57842.5	16.0674	2.11495e-05	0.0761381			91845.9	25.5128	12.7286	197.622	15.5259	0.113084	0.00888424	103.699	8.14692	-1.14951e-08	-9.0309e-10	1.14331e-05	0.041159	2.11723e-05	0.0762204	0.347431	52573.2	14.6037
		91936	25.5378	12.6001	177.631	14.0975	0.112007	0.00888933	93.1353	7.39162	-1.57386e-08	-1.24909e-09	1.14205e-05	0.0411139	57854.6	16.0707	2.11494e-05	0.0761379			91936	25.5378	12.731	197.995	15.5522	0.113103	0.0088841	103.9	8.1612	-1.14951e-08	-9.02918e-10	1.14326e-05	0.0411575	2.11716e-05	0.0762176	0.347428	52576.6	14.6046
		92026	25.5628	12.6023	177.966	14.1217	0.112024	0.00888918	93.3166	7.40473	-1.57386e-08	-1.24887e-09	1.14205e-05	0.0411139	57854.6	16.0707	2.11494e-05	0.0761379			92026	25.5628	12.7334	198.369	15.5786	0.113123	0.00888395	104.102	8.1755	-1.14951e-08	-9.02745e-10	1.14326e-05	0.0411575	2.11716e-05	0.0762176	0.347428	52576.6	14.6046
		92116.1	25.5878	12.6045	178.302	14.146	0.112042	0.00888903	93.4982	7.41785	-1.57386e-08	-1.24865e-09	1.14205e-05	0.0411137	57866.7	16.0741	2.11493e-05	0.0761376			92116.1	25.5878	12.7359	198.744	15.6051	0.113143	0.00888381	104.305	8.18982	-1.14951e-08	-9.02573e-10	1.14323e-05	0.0411562	2.11709e-05	0.0762151	0.347426	52580.1	14.6056
		92206.1	25.6128	12.6067	178.639	14.1702	0.112059	0.00888888	93.6801	7.431	-1.57386e-08	-1.24844e-09	1.14205e-05	0.0411137	57866.7	16.0741	2.11493e-05	0.0761376			92206.1	25.6128	12.7383	199.119	15.6315	0.113163	0.00888367	104.507	8.20417	-1.14951e-08	-9.024e-10	1.14323e-05	0.0411562	2.11709e-05	0.0762151	0.347426	52580.1	14.6056
		92296.1	25.6378	12.6089	178.977	14.1945	0.112077	0.00888872	93.8624	7.44416	-1.57386e-08	-1.24822e-09	1.14204e-05	0.0411135	57878.8	16.0775	2.11493e-05	0.0761374			92296.1	25.6378	12.7407	199.495	15.6581	0.113183	0.00888353	104.71	8.21853	-1.14951e-08	-9.02227e-10	1.14319e-05	0.041155	2.11702e-05	0.0762129	0.347423	52583.6	14.6065
		92386.2	25.6628	12.6111	179.315	14.2189	0.112094	0.00888857	94.045	7.45734	-1.57386e-08	-1.248e-09	1.14204e-05	0.0411135	57878.8	16.0775	2.11493e-05	0.0761374			92386.2	25.6628	12.7432	199.872	15.6846	0.113203	0.0088834	104.914	8.23292	-1.14951e-08	-9.02054e-10	1.14319e-05	0.041155	2.11702e-05	0.0762129	0.347423	52583.6	14.6065
		92476.2	25.6878	12.6133	179.654	14.2433	0.112112	0.00888842	94.2279	7.47055	-1.57386e-08	-1.24778e-09	1.14204e-05	0.0411133	57890.9	16.0808	2.11492e-05	0.076137			92476.2	25.6878	12.7456	200.25	15.7112	0.113223	0.00888326	105.118	8.24733	-1.14951e-08	-9.01881e-10	1.14316e-05	0.0411539	2.11697e-05	0.0762109	0.347421	52587	14.6075
		92566.3	25.7129	12.6155	179.993	14.2677	0.11213	0.00888827	94.4112	7.48377	-1.57386e-08	-1.24756e-09	1.14204e-05	0.0411133	57890.9	16.0808	2.11492e-05	0.076137			92566.3	25.7129	12.7481	200.628	15.7379	0.113243	0.00888312	105.322	8.26176	-1.14951e-08	-9.01707e-10	1.14316e-05	0.0411539	2.11697e-05	0.0762109	0.347421	52587	14.6075
		92656.3	25.7379	12.6177	180.333	14.2921	0.112147	0.00888812	94.5949	7.49702	-1.57386e-08	-1.24735e-09	1.14203e-05	0.0411131	57903	16.0842	2.11491e-05	0.0761367			92656.3	25.7379	12.7506	201.007	15.7645	0.113263	0.00888298	105.526	8.27621	-1.14951e-08	-9.01533e-10	1.14314e-05	0.041153	2.11692e-05	0.0762092	0.34742	52590.5	14.6085
		92746.4	25.7629	12.6199	180.674	14.3166	0.112165	0.00888797	94.7789	7.51028	-1.57386e-08	-1.24713e-09	1.14203e-05	0.0411129	57915.1	16.0875	2.11491e-05	0.0761367			92746.4	25.7629	12.753	201.386	15.7912	0.113283	0.00888284	105.731	8.29068	-1.14951e-08	-9.01358e-10	1.14314e-05	0.041153	2.11692e-05	0.0762092	0.34742	52590.5	14.6085
		92836.4	25.7879	12.6221	181.016	14.3412	0.112183	0.00888782	94.9632	7.52357	-1.57386e-08	-1.24691e-09	1.14201e-05	0.0411124	57946.6	16.0963	2.1149e-05	0.0761364			92836.4	25.7879	12.7555	201.767	15.818	0.113303	0.0088827	105.937	8.30518	-1.14951e-08	-9.01184e-10	1.14311e-05	0.0411521	2.11688e-05	0.0762077	0.347418	52594	14.6094
		92926.5	25.8129	12.6243	181.358	14.3657	0.112201	0.00888767	95.1479	7.53687	-1.57386e-08	-1.24669e-09	1.14201e-05	0.0411124	57946.6	16.0963	2.1149e-05	0.0761364			92926.5	25.8129	12.758	202.148	15.8448	0.113324	0.00888257	106.142	8.3197	-1.14951e-08	-9.01009e-10	1.14311e-05	0.0411521	2.11688e-05	0.0762077	0.347418	52594	14.6094
		93016.5	25.8379	12.6265	181.7	14.3903	0.112219	0.00888753	95.3329	7.5502	-1.57386e-08	-1.24647e-09	1.14201e-05	0.0411124	57946.6	16.0963	2.11489e-05	0.076136			93016.5	25.8379	12.7605	202.529	15.8716	0.113344	0.00888243	106.349	8.33423	-1.14951e-08	-9.00834e-10	1.14309e-05	0.0411514	2.11684e-05	0.0762063	0.347417	52597.4	14.6104
		93106.6	25.8629	12.6288	182.043	14.415	0.112237	0.00888738	95.5183	7.56354	-1.57386e-08	-1.24625e-09	1.142e-05	0.0411119	57978	16.105	2.11489e-05	0.076136			93106.6	25.8629	12.7629	202.912	15.8985	0.113364	0.00888229	106.555	8.34879	-1.14951e-08	-9.00659e-10	1.14309e-05	0.0411514	2.11684e-05	0.0762063	0.347417	52597.4	14.6104
		93196.6	25.8879	12.631	182.387	14.4397	0.112255	0.00888723	95.704	7.57691	-1.57386e-08	-1.24603e-09	1.142e-05	0.0411119	57978	16.105	2.11488e-05	0.0761357			93196.6	25.8879	12.7654	203.295	15.9254	0.113384	0.00888216	106.762	8.36337	-1.14951e-08	-9.00483e-10	1.14308e-05	0.0411507	2.11681e-05	0.0762051	0.347415	52600.9	14.6114
		93286.6	25.913	12.6332	182.732	14.4644	0.112273	0.00888708	95.8901	7.5903	-1.57386e-08	-1.24581e-09	1.142e-05	0.0411119	57978	16.105	2.11487e-05	0.0761354			93286.6	25.913	12.7679	203.679	15.9524	0.113405	0.00888202	106.969	8.37798	-1.14951e-08	-9.00307e-10	1.14308e-05	0.0411507	2.11681e-05	0.0762051	0.347415	52600.9	14.6114
		93376.7	25.938	12.6355	183.077	14.4891	0.112291	0.00888693	96.0765	7.6037	-1.57386e-08	-1.24559e-09	1.14198e-05	0.0411114	58009.5	16.1137	2.11486e-05	0.0761351			93376.7	25.938	12.7704	204.063	15.9794	0.113425	0.00888188	107.177	8.3926	-1.14951e-08	-9.00131e-10	1.14306e-05	0.0411502	2.11678e-05	0.076204	0.347414	52604.4	14.6123
		93466.7	25.963	12.6377	183.423	14.5139	0.112309	0.00888679	96.2632	7.61713	-1.57386e-08	-1.24536e-09	1.14198e-05	0.0411114	58009.5	16.1137	2.11486e-05	0.0761351			93466.7	25.963	12.7729	204.449	16.0064	0.113446	0.00888175	107.385	8.40725	-1.14951e-08	-8.99955e-10	1.14306e-05	0.0411502	2.11678e-05	0.076204	0.347414	52604.4	14.6123
		93556.8	25.988	12.64	183.77	14.5387	0.112327	0.00888664	96.4504	7.63058	-1.57386e-08	-1.24514e-09	1.14198e-05	0.0411114	58009.5	16.1137	2.11484e-05	0.0761342			93556.8	25.988	12.7754	204.835	16.0335	0.113466	0.00888161	107.594	8.42191	-1.14951e-08	-8.99778e-10	1.14305e-05	0.0411496	2.11675e-05	0.076203	0.347413	52607.9	14.6133
		93646.8	26.013	12.6422	184.117	14.5636	0.112345	0.00888649	96.6378	7.64404	-1.57386e-08	-1.24492e-09	1.14197e-05	0.0411109	58040.9	16.1225	2.11484e-05	0.0761342			93646.8	26.013	12.7779	205.222	16.0606	0.113487	0.00888148	107.802	8.4366	-1.14951e-08	-8.99601e-10	1.14305e-05	0.0411496	2.11675e-05	0.076203	0.347413	52607.9	14.6133
		93736.9	26.038	12.6445	184.464	14.5885	0.112363	0.00888635	96.8256	7.65753	-1.57386e-08	-1.2447e-09	1.14197e-05	0.0411109	58040.9	16.1225	2.11482e-05	0.0761333			93736.9	26.038	12.7805	205.609	16.0878	0.113508	0.00888134	108.012	8.45131	-1.14951e-08	-8.99424e-10	1.14303e-05	0.0411492	2.11673e-05	0.0762022	0.347412	52611.4	14.6143
		93826.9	26.063	12.6468	184.813	14.6135	0.112382	0.0088862	97.0138	7.67104	-1.57386e-08	-1.24447e-09	1.14196e-05	0.0411105	58072.4	16.1312	2.11482e-05	0.0761333			93826.9	26.063	12.783	205.997	16.115	0.113528	0.00888121	108.221	8.46605	-1.14951e-08	-8.99247e-10	1.14303e-05	0.0411492	2.11673e-05	0.0762022	0.347412	52611.4	14.6143
		93917	26.088	12.649	185.162	14.6384	0.1124	0.00888606	97.2023	7.68457	-1.57386e-08	-1.24425e-09	1.14196e-05	0.0411105	58072.4	16.1312	2.11482e-05	0.0761333			93917	26.088	12.7855	206.386	16.1422	0.113549	0.00888108	108.431	8.4808	-1.14951e-08	-8.99069e-10	1.14302e-05	0.0411488	2.11671e-05	0.0762014	0.347412	52614.9	14.6152
		94007	26.1131	12.6513	185.512	14.6635	0.112418	0.00888591	97.3912	7.69812	-1.57386e-08	-1.24403e-09	1.14194e-05	0.04111	58103.9	16.14	2.11479e-05	0.0761325			94007	26.1131	12.788	206.776	16.1695	0.11357	0.00888094	108.642	8.49558	-1.14951e-08	-8.98891e-10	1.14302e-05	0.0411488	2.11671e-05	0.0762014	0.347412	52614.9	14.6152
		94097	26.1381	12.6536	185.862	14.6885	0.112437	0.00888577	97.5805	7.71169	-1.57386e-08	-1.2438e-09	1.14194e-05	0.04111	58103.9	16.14	2.11479e-05	0.0761325			94097	26.1381	12.7906	207.166	16.1968	0.113591	0.00888081	108.853	8.51038	-1.14951e-08	-8.98713e-10	1.14301e-05	0.0411484	2.11669e-05	0.0762007	0.347411	52618.4	14.6162
		94187.1	26.1631	12.6559	186.213	14.7136	0.112455	0.00888562	97.77	7.72528	-1.57386e-08	-1.24358e-09	1.14192e-05	0.0411091	58159.4	16.1554	2.11479e-05	0.0761325			94187.1	26.1631	12.7931	207.557	16.2242	0.113611	0.00888067	109.064	8.5252	-1.14951e-08	-8.98535e-10	1.14301e-05	0.0411484	2.11669e-05	0.0762007	0.347411	52618.4	14.6162
		94277.1	26.1881	12.6581	186.565	14.7387	0.112474	0.00888548	97.96	7.73889	-1.57386e-08	-1.24336e-09	1.14192e-05	0.0411091	58159.4	16.1554	2.11477e-05	0.0761316			94277.1	26.1881	12.7957	207.949	16.2516	0.113632	0.00888054	109.275	8.54004	-1.14951e-08	-8.98356e-10	1.143e-05	0.0411481	2.11667e-05	0.0762001	0.34741	52621.9	14.6172
		94367.2	26.2131	12.6604	186.918	14.7639	0.112492	0.00888533	98.1503	7.75253	-1.57386e-08	-1.24313e-09	1.14194e-05	0.04111	58103.9	16.14	2.11477e-05	0.0761316			94367.2	26.2131	12.7982	208.342	16.279	0.113653	0.00888041	109.487	8.5549	-1.14951e-08	-8.98177e-10	1.143e-05	0.0411481	2.11667e-05	0.0762001	0.34741	52621.9	14.6172
		94457.2	26.2381	12.6627	187.271	14.7891	0.112511	0.00888519	98.3409	7.76618	-1.57386e-08	-1.24291e-09	1.14194e-05	0.04111	58103.9	16.14	2.11474e-05	0.0761308			94457.2	26.2381	12.8008	208.735	16.3065	0.113674	0.00888028	109.7	8.56979	-1.14951e-08	-8.97998e-10	1.14299e-05	0.0411477	2.11665e-05	0.0761995	0.34741	52625.9	14.6183
		94547.3	26.2631	12.665	187.624	14.8144	0.112529	0.00888505	98.5319	7.77985	-1.57386e-08	-1.24268e-09	1.2373e-05	0.0445428	58103.9	16.14	2.11474e-05	0.0761308			94547.3	26.2631	12.8033	209.129	16.334	0.113695	0.00888015	109.913	8.5847	-1.14951e-08	-8.97818e-10	1.14299e-05	0.0411477	2.11665e-05	0.0761995	0.34741	52625.9	14.6183
		94637.3	26.2881	12.6673	187.979	14.8397	0.112548	0.00888491	98.7233	7.79354	-1.57386e-08	-1.24245e-09	1.0527e-05	0.0378973	58103.9	16.14	2.11472e-05	0.0761299			94637.3	26.2881	12.8059	209.524	16.3616	0.113716	0.00888001	110.126	8.59963	-1.14951e-08	-8.97638e-10	1.14298e-05	0.0411474	2.11664e-05	0.0761989	0.347409	52630	14.6195
		94727.4	26.3132	12.6696	188.334	14.865	0.112567	0.00888476	98.915	7.80726	-1.57386e-08	-1.24223e-09	1.14194e-05	0.04111	58103.9	16.14	2.11472e-05	0.0761299			94727.4	26.3132	12.8085	209.92	16.3892	0.113738	0.00887988	110.339	8.61458	-1.14951e-08	-8.97458e-10	1.14298e-05	0.0411474	2.11664e-05	0.0761989	0.347409	52630	14.6195
		94817.4	26.3382	12.6719	188.689	14.8903	0.112585	0.00888462	99.1071	7.82099	-1.57386e-08	-1.242e-09	1.14194e-05	0.04111	58103.9	16.14	2.11466e-05	0.0761278			94817.4	26.3382	12.811	210.316	16.4168	0.113759	0.00887975	110.553	8.62955	-1.14951e-08	-8.97278e-10	1.14298e-05	0.0411472	2.11662e-05	0.0761984	0.347408	52634.1	14.6206
		94907.5	26.3632	12.6742	189.046	14.9157	0.112604	0.00888448	99.2996	7.83475	-1.57386e-08	-1.24178e-09	1.14194e-05	0.04111	58103.9	16.14	2.11466e-05	0.0761278			94907.5	26.3632	12.8136	210.713	16.4445	0.11378	0.00887962	110.768	8.64455	-1.14951e-08	-8.97097e-10	1.14298e-05	0.0411472	2.11662e-05	0.0761984	0.347408	52634.1	14.6206
		94997.5	26.3882	12.6766	189.403	14.9412	0.112623	0.00888434	99.4924	7.84853	-1.57386e-08	-1.24155e-09	1.14192e-05	0.0411091	58159.4	16.1554	2.11472e-05	0.0761299			94997.5	26.3882	12.8162	211.111	16.4722	0.113801	0.00887949	110.983	8.65957	-1.14951e-08	-8.96917e-10	1.14297e-05	0.0411469	2.11661e-05	0.076198	0.347408	52638.2	14.6217
		95087.5	26.4132	12.6789	189.761	14.9667	0.112642	0.0088842	99.6856	7.86233	-1.57386e-08	-1.24132e-09	1.14192e-05	0.0411091	58159.4	16.1554	2.11472e-05	0.0761299			95087.5	26.4132	12.8188	211.509	16.5	0.113823	0.00887936	111.198	8.67461	-1.14951e-08	-8.96735e-10	1.14297e-05	0.0411469	2.11661e-05	0.076198	0.347408	52638.2	14.6217
		95177.6	26.4382	12.6812	190.119	14.9922	0.112661	0.00888406	99.8791	7.87614	-1.57386e-08	-1.24109e-09	1.1419e-05	0.0411082	58215	16.1708	2.29131e-05	0.082487			95177.6	26.4382	12.8214	211.909	16.5278	0.113844	0.00887923	111.413	8.68967	-1.14951e-08	-8.96554e-10	1.14296e-05	0.0411467	2.1166e-05	0.0761976	0.347408	52642.3	14.6229
		95267.6	26.4632	12.6836	190.478	15.0177	0.11268	0.00888392	100.073	7.88998	-1.57386e-08	-1.24087e-09	1.14187e-05	0.0411074	58270.6	16.1863	1.94946e-05	0.0701805			95267.6	26.4632	12.824	212.309	16.5556	0.113865	0.0088791	111.629	8.70475	-1.14951e-08	-8.96372e-10	1.14296e-05	0.0411467	2.1166e-05	0.0761976	0.347408	52642.3	14.6229
		95357.7	26.4882	12.6859	190.838	15.0433	0.112699	0.00888378	100.267	7.90384	-1.57386e-08	-1.24064e-09	1.14185e-05	0.0411065	58326.2	16.2017	2.11472e-05	0.0761299			95357.7	26.4882	12.8266	212.71	16.5835	0.113887	0.00887897	111.846	8.71986	-1.14951e-08	-8.9619e-10	1.14296e-05	0.0411465	2.11659e-05	0.0761973	0.347407	52646.4	14.624
		95447.7	26.5133	12.6882	191.198	15.0689	0.112718	0.00888364	100.462	7.91772	-1.57386e-08	-1.24041e-09	1.14182e-05	0.0411057	58381.8	16.2172	2.11472e-05	0.0761299			95447.7	26.5133	12.8292	213.111	16.6114	0.113908	0.00887884	112.063	8.73499	-1.14951e-08	-8.96008e-10	1.14296e-05	0.0411465	2.11659e-05	0.0761973	0.347407	52646.4	14.624
		95537.8	26.5383	12.6906	191.559	15.0946	0.112737	0.0088835	100.657	7.93163	-1.57386e-08	-1.24018e-09	1.14174e-05	0.0411028	58566.7	16.2685	2.11472e-05	0.0761299			95537.8	26.5383	12.8318	213.513	16.6394	0.11393	0.00887871	112.28	8.75014	-1.14951e-08	-8.95826e-10	1.14295e-05	0.0411464	2.11658e-05	0.076197	0.347407	52650.5	14.6251
		95627.8	26.5633	12.6929	191.921	15.1203	0.112756	0.00888336	100.852	7.94555	-1.57386e-08	-1.23995e-09	1.14174e-05	0.0411028	58566.7	16.2685	2.11466e-05	0.0761278			95627.8	26.5633	12.8344	213.916	16.6674	0.113951	0.00887859	112.498	8.76531	-1.14951e-08	-8.95643e-10	1.14295e-05	0.0411464	2.11658e-05	0.076197	0.347407	52650.5	14.6251
		95717.9	26.5883	12.6953	192.284	15.1461	0.112775	0.00888322	101.048	7.95949	-1.57386e-08	-1.23972e-09	1.14167e-05	0.0411	58751.7	16.3199	2.11466e-05	0.0761278			95717.9	26.5883	12.837	214.32	16.6955	0.113973	0.00887846	112.716	8.78051	-1.14951e-08	-8.9546e-10	1.14295e-05	0.0411462	2.11657e-05	0.0761966	0.347407	52655.4	14.6265
		95807.9	26.6133	12.6976	192.647	15.1719	0.112794	0.00888308	101.244	7.97346	-1.57386e-08	-1.23949e-09	1.14159e-05	0.0410971	58936.7	16.3713	2.1146e-05	0.0761257			95807.9	26.6133	12.8397	214.725	16.7236	0.113995	0.00887833	112.934	8.79573	-1.14951e-08	-8.95277e-10	1.14295e-05	0.0411462	2.11657e-05	0.0761966	0.347407	52655.4	14.6265
		95897.9	26.6383	12.7	193.011	15.1977	0.112813	0.00888294	101.44	7.98744	-1.57386e-08	-1.23926e-09	1.14151e-05	0.0410943	59121.6	16.4227	2.11454e-05	0.0761236			95897.9	26.6383	12.8423	215.13	16.7517	0.114016	0.0088782	113.153	8.81097	-1.14951e-08	-8.95093e-10	1.14294e-05	0.041146	2.11656e-05	0.0761963	0.347406	52660.3	14.6279
		95988	26.6633	12.7024	193.375	15.2235	0.112833	0.0088828	101.637	8.00145	-1.57386e-08	-1.23903e-09	1.14143e-05	0.0410915	59306.6	16.474	2.11449e-05	0.0761215			95988	26.6633	12.8449	215.536	16.7799	0.114038	0.00887808	113.372	8.82623	-1.14951e-08	-8.9491e-10	1.14294e-05	0.041146	2.11656e-05	0.0761963	0.347406	52660.3	14.6279
		96078	26.6883	12.7047	193.74	15.2494	0.112852	0.00888267	101.835	8.01548	-1.57386e-08	-1.2388e-09	1.14114e-05	0.0410811	60004.1	16.6678	2.11443e-05	0.0761194			96078	26.6883	12.8476	215.943	16.8081	0.11406	0.00887795	113.592	8.84151	-1.14951e-08	-8.94725e-10	1.14294e-05	0.0411459	2.11656e-05	0.076196	0.347406	52665.2	14.6292
		96168.1	26.7134	12.7071	194.106	15.2754	0.112871	0.00888253	102.032	8.02952	-1.57386e-08	-1.23857e-09	1.14114e-05	0.0410811	60004.1	16.6678	2.11424e-05	0.0761125			96168.1	26.7134	12.8502	216.351	16.8363	0.114082	0.00887782	113.812	8.85682	-1.14951e-08	-8.94541e-10	1.14294e-05	0.0411459	2.11656e-05	0.076196	0.347406	52665.2	14.6292
		96258.1	26.7384	12.7095	194.473	15.3014	0.112891	0.00888239	102.23	8.04359	-1.57386e-08	-1.23833e-09	1.14086e-05	0.0410708	60701.6	16.8616	2.11424e-05	0.0761125			96258.1	26.7384	12.8529	216.759	16.8646	0.114104	0.0088777	114.033	8.87215	-1.14951e-08	-8.94357e-10	1.14294e-05	0.0411457	2.11655e-05	0.0761958	0.347406	52670.2	14.6306
		96348.2	26.7634	12.7119	194.84	15.3274	0.11291	0.00888225	102.428	8.05769	-1.57386e-08	-1.2381e-09	1.14058e-05	0.0410608	61399.2	17.0553	2.11405e-05	0.0761057			96348.2	26.7634	12.8555	217.168	16.893	0.114126	0.00887757	114.254	8.8875	-1.14951e-08	-8.94172e-10	1.14294e-05	0.0411457	2.11655e-05	0.0761958	0.347406	52670.2	14.6306
		96438.2	26.7884	12.7143	195.208	15.3534	0.11293	0.00888212	102.627	8.0718	-1.57386e-08	-1.23787e-09	1.1403e-05	0.0410509	62096.7	17.2491	2.11386e-05	0.0760989			96438.2	26.7884	12.8582	217.578	16.9214	0.114148	0.00887744	114.475	8.90288	-1.14951e-08	-8.93987e-10	1.14293e-05	0.0411456	2.11654e-05	0.0761955	0.347405	52675.1	14.632
		96528.3	26.8134	12.7167	195.576	15.3795	0.112949	0.00888198	102.826	8.08593	-1.57386e-08	-1.23764e-09	1.14003e-05	0.0410411	62794.2	17.4428	2.11367e-05	0.0760922			96528.3	26.8134	12.8609	217.989	16.9498	0.11417	0.00887732	114.697	8.91827	-1.14951e-08	-8.93801e-10	1.14293e-05	0.0411456	2.11654e-05	0.0761955	0.347405	52675.1	14.632
		96618.3	26.8384	12.7191	195.946	15.4057	0.112969	0.00888185	103.025	8.10008	-1.57386e-08	-1.2374e-09	1.13954e-05	0.0410235	64091.4	17.8032	2.11348e-05	0.0760854			96618.3	26.8384	12.8635	218.4	16.9782	0.114192	0.00887719	114.919	8.93369	-1.14951e-08	-8.93615e-10	1.14293e-05	0.0411455	2.11654e-05	0.0761953	0.347405	52680	14.6333
		96708.4	26.8634	12.7215	196.316	15.4318	0.112988	0.00888171	103.225	8.11426	-1.57386e-08	-1.23717e-09	1.13954e-05	0.0410235	64091.4	17.8032	2.11295e-05	0.0760663			96708.4	26.8634	12.8662	218.812	17.0067	0.114214	0.00887707	115.141	8.94913	-1.14951e-08	-8.93429e-10	1.14293e-05	0.0411455	2.11654e-05	0.0761953	0.347405	52680	14.6333
		96798.4	26.8884	12.7239	196.686	15.4581	0.113008	0.00888158	103.425	8.12846	-1.57386e-08	-1.23693e-09	1.13907e-05	0.0410065	65388.6	18.1635	2.11295e-05	0.0760663			96798.4	26.8884	12.8689	219.225	17.0353	0.114236	0.00887694	115.364	8.9646	-1.14951e-08	-8.93243e-10	1.14293e-05	0.0411454	2.11653e-05	0.0761951	0.347405	52684.9	14.6347
		96888.4	26.9135	12.7263	197.058	15.4843	0.113028	0.00888144	103.626	8.14267	-1.57386e-08	-1.2367e-09	1.13907e-05	0.0410065	65388.6	18.1635	2.11243e-05	0.0760474			96888.4	26.9135	12.8716	219.639	17.0639	0.114259	0.00887682	115.588	8.98008	-1.14951e-08	-8.93057e-10	1.14293e-05	0.0411454	2.11653e-05	0.0761951	0.347405	52684.9	14.6347
		96978.5	26.9385	12.7287	197.43	15.5106	0.113047	0.00888131	103.827	8.15691	-1.57386e-08	-1.23647e-09	1.13861e-05	0.04099	66685.8	18.5238	2.11192e-05	0.0760289			96978.5	26.9385	12.8743	220.054	17.0925	0.114281	0.00887669	115.812	8.99559	-1.14951e-08	-8.9287e-10	1.14292e-05	0.0411452	2.11652e-05	0.0761949	0.347405	52691.1	14.6364
		97068.5	26.9635	12.7311	197.803	15.5369	0.113067	0.00888117	104.028	8.17117	-1.57386e-08	-1.23623e-09	1.13861e-05	0.04099	66685.8	18.5238	2.11141e-05	0.0760108			97068.5	26.9635	12.877	220.469	17.1212	0.114303	0.00887657	116.036	9.01113	-1.14951e-08	-8.92683e-10	1.14292e-05	0.0411452	2.11652e-05	0.0761949	0.347405	52691.1	14.6364
		97158.6	26.9885	12.7335	198.176	15.5633	0.113087	0.00888104	104.23	8.18546	-1.57386e-08	-1.23599e-09	1.13817e-05	0.040974	67983	18.8842	2.11091e-05	0.0759929			97158.6	26.9885	12.8797	220.885	17.1499	0.114326	0.00887645	116.261	9.02668	-1.14951e-08	-8.92496e-10	1.14292e-05	0.0411451	2.11652e-05	0.0761946	0.347404	52697.3	14.6381
		97248.6	27.0135	12.736	198.55	15.5897	0.113107	0.0088809	104.432	8.19976	-1.57386e-08	-1.23576e-09	1.13817e-05	0.040974	67983	18.8842	2.1101e-05	0.0759635			97248.6	27.0135	12.8824	221.302	17.1786	0.114348	0.00887632	116.486	9.04226	-1.14951e-08	-8.92308e-10	1.14292e-05	0.0411451	2.11652e-05	0.0761946	0.347404	52697.3	14.6381
		97338.7	27.0385	12.7384	198.925	15.6162	0.113127	0.00888077	104.634	8.21408	-1.57386e-08	-1.23552e-09	1.13774e-05	0.0409586	69280.2	19.2445	2.1101e-05	0.0759635			97338.7	27.0385	12.8851	221.72	17.2074	0.114371	0.0088762	116.711	9.05786	-1.14951e-08	-8.9212e-10	1.14292e-05	0.041145	2.11651e-05	0.0761944	0.347404	52703.4	14.6398
		97428.7	27.0635	12.7409	199.301	15.6427	0.113147	0.00888064	104.837	8.22843	-1.57386e-08	-1.23529e-09	1.13774e-05	0.0409586	69280.2	19.2445	2.1093e-05	0.0759349			97428.7	27.0635	12.8878	222.138	17.2363	0.114393	0.00887608	116.937	9.07348	-1.14951e-08	-8.91932e-10	1.14292e-05	0.041145	2.11651e-05	0.0761944	0.347404	52703.4	14.6398
		97518.8	27.0885	12.7433	199.677	15.6692	0.113167	0.00888051	105.04	8.2428	-1.57386e-08	-1.23505e-09	1.13732e-05	0.0409436	70577.4	19.6048	2.1093e-05	0.0759349			97518.8	27.0885	12.8905	222.557	17.2652	0.114416	0.00887596	117.164	9.08912	-1.14951e-08	-8.91744e-10	1.14291e-05	0.0411449	2.11651e-05	0.0761942	0.347404	52709.6	14.6416
		97608.8	27.1136	12.7457	200.054	15.6957	0.113187	0.00888037	105.244	8.25718	-1.57386e-08	-1.23481e-09	1.13732e-05	0.0409436	70577.4	19.6048	2.10853e-05	0.0759072			97608.8	27.1136	12.8933	222.977	17.2941	0.114438	0.00887583	117.39	9.10479	-1.14951e-08	-8.91555e-10	1.14291e-05	0.0411449	2.11651e-05	0.0761942	0.347404	52709.6	14.6416
		97698.8	27.1386	12.7482	200.432	15.7224	0.113207	0.00888024	105.448	8.27159	-1.57386e-08	-1.23457e-09	1.13676e-05	0.0409235	72395.3	20.1098	2.10853e-05	0.0759072			97698.8	27.1386	12.896	223.398	17.3231	0.114461	0.00887571	117.618	9.12048	-1.14951e-08	-8.91366e-10	1.14291e-05	0.0411448	2.1165e-05	0.076194	0.347404	52715.8	14.6433
		97788.9	27.1636	12.7507	200.81	15.749	0.113227	0.00888011	105.652	8.28603	-1.57386e-08	-1.23434e-09	1.13676e-05	0.0409235	72395.3	20.1098	2.10779e-05	0.0758803			97788.9	27.1636	12.8987	223.82	17.3521	0.114484	0.00887559	117.845	9.1362	-1.14951e-08	-8.91177e-10	1.14291e-05	0.0411448	2.1165e-05	0.076194	0.347404	52715.8	14.6433
		97878.9	27.1886	12.7531	201.189	15.7757	0.113247	0.00887998	105.857	8.30048	-1.57386e-08	-1.2341e-09	1.13623e-05	0.0409043	74213.1	20.6148	2.10779e-05	0.0758803			97878.9	27.1886	12.9015	224.242	17.3811	0.114507	0.00887547	118.073	9.15193	-1.14951e-08	-8.90987e-10	1.14291e-05	0.0411446	2.11649e-05	0.0761938	0.347404	52722	14.645
		97969	27.2136	12.7556	201.569	15.8024	0.113268	0.00887985	106.062	8.31495	-1.57386e-08	-1.23386e-09	1.13572e-05	0.0408859	76030.9	21.1197	2.10706e-05	0.0758542			97969	27.2136	12.9042	224.665	17.4102	0.114529	0.00887535	118.302	9.16769	-1.14951e-08	-8.90797e-10	1.14291e-05	0.0411446	2.11649e-05	0.0761938	0.347404	52722	14.645
		98059	27.2386	12.7581	201.95	15.8292	0.113288	0.00887972	106.268	8.32945	-1.57386e-08	-1.23362e-09	1.13523e-05	0.0408684	77848.8	21.6247	2.10706e-05	0.0758542			98059	27.2386	12.907	225.089	17.4393	0.114552	0.00887523	118.531	9.18347	-1.14951e-08	-8.90607e-10	1.1429e-05	0.0411445	2.11649e-05	0.0761936	0.347403	52728.1	14.6467
		98149.1	27.2636	12.7605	202.331	15.856	0.113308	0.00887958	106.473	8.34397	-1.57386e-08	-1.23338e-09	1.13477e-05	0.0408517	79666.6	22.1296	2.10636e-05	0.0758289			98149.1	27.2636	12.9097	225.514	17.4685	0.114575	0.00887511	118.76	9.19928	-1.14951e-08	-8.90417e-10	1.1429e-05	0.0411445	2.11649e-05	0.0761936	0.347403	52728.1	14.6467
		98239.1	27.2886	12.763	202.713	15.8828	0.113329	0.00887945	106.68	8.35851	-1.57386e-08	-1.23314e-09	1.13477e-05	0.0408517	79666.6	22.1296	2.10636e-05	0.0758289			98239.1	27.2886	12.9125	225.939	17.4977	0.114598	0.00887499	118.99	9.2151	-1.14951e-08	-8.90226e-10	1.1429e-05	0.0411444	2.11648e-05	0.0761933	0.347403	52736.3	14.649
		98329.2	27.3137	12.7655	203.095	15.9097	0.113349	0.00887932	106.886	8.37307	-1.57386e-08	-1.2329e-09	1.13523e-05	0.0408684	77848.8	21.6247	2.10543e-05	0.0757954			98329.2	27.3137	12.9153	226.366	17.527	0.114621	0.00887487	119.22	9.23095	-1.14951e-08	-8.90036e-10	1.1429e-05	0.0411444	2.11648e-05	0.0761933	0.347403	52736.3	14.649
		98419.2	27.3387	12.768	203.479	15.9366	0.113369	0.00887919	107.093	8.38765	-1.57386e-08	-1.23266e-09	1.13523e-05	0.0408684	77848.8	21.6247	2.10543e-05	0.0757954			98419.2	27.3387	12.918	226.793	17.5563	0.114644	0.00887475	119.451	9.24683	-1.14951e-08	-8.89844e-10	1.1429e-05	0.0411443	2.11647e-05	0.0761931	0.347403	52744.5	14.6512
		98509.3	27.3637	12.7705	203.863	15.9636	0.11339	0.00887907	107.301	8.40225	-1.57386e-08	-1.23242e-09	1.14485e-05	0.0412147	77848.8	21.6247	2.10453e-05	0.0757632			98509.3	27.3637	12.9208	227.221	17.5856	0.114668	0.00887463	119.682	9.26272	-1.14951e-08	-8.89653e-10	1.1429e-05	0.0411443	2.11647e-05	0.0761931	0.347403	52744.5	14.6512
		98599.3	27.3887	12.773	204.248	15.9906	0.11341	0.00887894	107.509	8.41688	-1.57386e-08	-1.23218e-09	1.12568e-05	0.0405245	77848.8	21.6247	2.10453e-05	0.0757632			98599.3	27.3887	12.9236	227.65	17.615	0.114691	0.00887451	119.914	9.27864	-1.14951e-08	-8.89461e-10	1.14289e-05	0.0411441	2.11647e-05	0.0761928	0.347403	52752.7	14.6535
		98689.3	27.4137	12.7755	204.633	16.0177	0.113431	0.00887881	107.717	8.43153	-1.57386e-08	-1.23194e-09	1.13523e-05	0.0408684	77848.8	21.6247	2.10368e-05	0.0757323			98689.3	27.4137	12.9264	228.079	17.6444	0.114714	0.00887439	120.146	9.29458	-1.14951e-08	-8.89269e-10	1.14289e-05	0.0411441	2.11647e-05	0.0761928	0.347403	52752.7	14.6535
		98779.4	27.4387	12.778	205.02	16.0447	0.113452	0.00887868	107.925	8.4462	-1.57386e-08	-1.2317e-09	1.13523e-05	0.0408684	77848.8	21.6247	2.10285e-05	0.0757027			98779.4	27.4387	12.9292	228.51	17.6739	0.114737	0.00887427	120.378	9.31055	-1.14951e-08	-8.89077e-10	1.14289e-05	0.041144	2.11646e-05	0.0761926	0.347402	52760.8	14.6558
		98869.4	27.4637	12.7805	205.407	16.0719	0.113472	0.00887855	108.134	8.46089	-1.57386e-08	-1.23145e-09	1.13523e-05	0.0408684	77848.8	21.6247	2.10285e-05	0.0757027			98869.4	27.4637	12.932	228.941	17.7034	0.114761	0.00887415	120.611	9.32654	-1.14951e-08	-8.88884e-10	1.14289e-05	0.041144	2.11646e-05	0.0761926	0.347402	52760.8	14.6558
		98959.5	27.4887	12.783	205.794	16.099	0.113493	0.00887842	108.344	8.4756	-1.57386e-08	-1.23121e-09	1.13477e-05	0.0408517	79666.6	22.1296	2.10206e-05	0.0756742			98959.5	27.4887	12.9348	229.373	17.733	0.114784	0.00887404	120.844	9.34255	-1.14951e-08	-8.88692e-10	1.14288e-05	0.0411438	2.11645e-05	0.0761923	0.347402	52769	14.6581
		99049.5	27.5138	12.7856	206.183	16.1262	0.113514	0.00887829	108.554	8.49033	-1.57386e-08	-1.23097e-09	1.13477e-05	0.0408517	79666.6	22.1296	2.10206e-05	0.0756743			99049.5	27.5138	12.9376	229.805	17.7626	0.114807	0.00887392	121.078	9.35858	-1.14951e-08	-8.88499e-10	1.14288e-05	0.0411438	2.11645e-05	0.0761923	0.347402	52769	14.6581
		99139.6	27.5388	12.7881	206.572	16.1535	0.113535	0.00887817	108.764	8.50509	-1.57386e-08	-1.23072e-09	1.13432e-05	0.0408357	81484.5	22.6346	2.1013e-05	0.0756469			99139.6	27.5388	12.9404	230.239	17.7922	0.114831	0.0088738	121.312	9.37464	-1.14951e-08	-8.88305e-10	1.14288e-05	0.0411437	2.11645e-05	0.0761921	0.347402	52777.2	14.6603
		99229.6	27.5638	12.7906	206.962	16.1808	0.113556	0.00887804	108.974	8.51987	-1.57386e-08	-1.23048e-09	1.13432e-05	0.0408357	81484.5	22.6346	2.1013e-05	0.0756469			99229.6	27.5638	12.9433	230.673	17.8219	0.114854	0.00887368	121.546	9.39072	-1.14951e-08	-8.88111e-10	1.14288e-05	0.0411437	2.11645e-05	0.0761921	0.347402	52777.2	14.6603
		99319.7	27.5888	12.7931	207.353	16.2081	0.113576	0.00887791	109.185	8.53467	-1.57386e-08	-1.23024e-09	1.13441e-05	0.0408389	81112.6	22.5313	2.10058e-05	0.0756207			99319.7	27.5888	12.9461	231.109	17.8516	0.114878	0.00887357	121.781	9.40682	-1.14951e-08	-8.87918e-10	1.14288e-05	0.0411436	2.11644e-05	0.0761918	0.347402	52785.4	14.6626
		99409.7	27.6138	12.7957	207.744	16.2355	0.113597	0.00887779	109.397	8.54949	-1.57386e-08	-1.22999e-09	1.13441e-05	0.0408389	81112.6	22.5313	2.10058e-05	0.0756207			99409.7	27.6138	12.9489	231.545	17.8814	0.114902	0.00887345	122.017	9.42295	-1.14951e-08	-8.87723e-10	1.14288e-05	0.0411436	2.11644e-05	0.0761918	0.347402	52785.4	14.6626
		99499.7	27.6388	12.7982	208.136	16.2629	0.113618	0.00887766	109.608	8.56433	-1.57386e-08	-1.22975e-09	1.13407e-05	0.0408266	82558.7	22.933	2.09952e-05	0.0755826			99499.7	27.6388	12.9517	231.982	17.9112	0.114925	0.00887333	122.253	9.4391	-1.14951e-08	-8.87529e-10	1.14287e-05	0.0411434	2.11643e-05	0.0761914	0.347401	52797	14.6658
		99589.8	27.6638	12.8008	208.529	16.2903	0.113639	0.00887753	109.82	8.5792	-1.57386e-08	-1.2295e-09	1.13407e-05	0.0408266	82558.7	22.933	2.09951e-05	0.0755825			99589.8	27.6638	12.9546	232.419	17.9411	0.114949	0.00887322	122.489	9.45527	-1.14951e-08	-8.87334e-10	1.14287e-05	0.0411434	2.11643e-05	0.0761914	0.347401	52797	14.6658
		99679.8	27.6888	12.8033	208.923	16.3178	0.113661	0.00887741	110.033	8.59408	-1.57386e-08	-1.22926e-09	1.13374e-05	0.0408147	84004.7	23.3346	2.10058e-05	0.0756207			99679.8	27.6888	12.9574	232.858	17.971	0.114973	0.0088731	122.726	9.47147	-1.14951e-08	-8.87139e-10	1.14287e-05	0.0411432	2.11642e-05	0.0761911	0.347401	52808.6	14.669
		99769.9	27.7139	12.8059	209.317	16.3453	0.113682	0.00887728	110.246	8.60899	-1.57386e-08	-1.22901e-09	1.13374e-05	0.0408147	84004.7	23.3346	2.10058e-05	0.0756207			99769.9	27.7139	12.9603	233.297	18.0009	0.114996	0.00887299	122.963	9.48769	-1.14951e-08	-8.86944e-10	1.14287e-05	0.0411432	2.11642e-05	0.0761911	0.347401	52808.6	14.669
		99859.9	27.7389	12.8085	209.712	16.3729	0.113703	0.00887716	110.459	8.62392	-1.57386e-08	-1.22876e-09	1.13342e-05	0.0408033	85450.7	23.7363	2.11838e-05	0.0762616			99859.9	27.7389	12.9632	233.737	18.0309	0.11502	0.00887287	123.201	9.50393	-1.14951e-08	-8.86748e-10	1.14286e-05	0.041143	2.11641e-05	0.0761907	0.3474	52820.2	14.6723
		99950	27.7639	12.811	210.108	16.4005	0.113724	0.00887703	110.673	8.63888	-1.57386e-08	-1.22852e-09	1.13342e-05	0.0408033	85450.7	23.7363	2.0829e-05	0.0749843			99950	27.7639	12.966	234.178	18.0609	0.115044	0.00887276	123.439	9.5202	-1.14951e-08	-8.86552e-10	1.14286e-05	0.041143	2.11641e-05	0.0761907	0.3474	52820.2	14.6723
		100040	27.7889	12.8136	210.504	16.4282	0.113745	0.00887691	110.887	8.65385	-1.57386e-08	-1.22827e-09	1.13312e-05	0.0407922	86896.7	24.138	2.10058e-05	0.0756207			100040	27.7889	12.9689	234.62	18.091	0.115068	0.00887264	123.678	9.53649	-1.14951e-08	-8.86356e-10	1.14286e-05	0.0411428	2.1164e-05	0.0761904	0.3474	52831.8	14.6755
		100130	27.8139	12.8162	210.902	16.4559	0.113767	0.00887678	111.102	8.66885	-1.57386e-08	-1.22802e-09	1.13312e-05	0.0407922	86896.7	24.138	2.10058e-05	0.0756207			100130	27.8139	12.9718	235.063	18.1211	0.115092	0.00887253	123.917	9.5528	-1.14951e-08	-8.8616e-10	1.14286e-05	0.0411428	2.1164e-05	0.0761904	0.3474	52831.8	14.6755
		100220	27.8389	12.8188	211.3	16.4836	0.113788	0.00887666	111.317	8.68387	-1.57386e-08	-1.22778e-09	1.13282e-05	0.0407816	88342.8	24.5397	2.10058e-05	0.0756207			100220	27.8389	12.9746	235.506	18.1513	0.115116	0.00887241	124.156	9.56913	-1.14951e-08	-8.85963e-10	1.14285e-05	0.0411426	2.11639e-05	0.07619	0.3474	52843.4	14.6787
		100310	27.8639	12.8214	211.698	16.5114	0.113809	0.00887654	111.532	8.69891	-1.57386e-08	-1.22753e-09	1.13282e-05	0.0407816	88342.8	24.5397	2.09952e-05	0.0755826			100310	27.8639	12.9775	235.95	18.1815	0.11514	0.0088723	124.396	9.58549	-1.14951e-08	-8.85766e-10	1.14285e-05	0.0411424	2.11638e-05	0.0761897	0.347399	52855	14.6819
		100400	27.8889	12.824	212.098	16.5392	0.113831	0.00887641	111.748	8.71398	-1.57386e-08	-1.22728e-09	1.13251e-05	0.0407705	89905.1	24.9736	2.09951e-05	0.0755825			100400	27.8889	12.9804	236.396	18.2117	0.115165	0.00887218	124.636	9.60188	-1.14951e-08	-8.85568e-10	1.14283e-05	0.041142	2.11636e-05	0.0761888	0.347398	52883.5	14.6899
		100490	27.914	12.8266	212.498	16.567	0.113852	0.00887629	111.964	8.72906	-1.57386e-08	-1.22703e-09	1.13251e-05	0.0407705	89905.1	24.9736	2.09852e-05	0.0755466			100490	27.914	12.9833	236.842	18.242	0.115189	0.00887207	124.877	9.61828	-1.14951e-08	-8.85371e-10	1.14283e-05	0.041142	2.11636e-05	0.0761888	0.347398	52883.5	14.6899
		100580	27.939	12.8292	212.899	16.5949	0.113874	0.00887617	112.18	8.74417	-1.57386e-08	-1.22678e-09	1.13222e-05	0.0407599	91467.4	25.4076	2.09852e-05	0.0755467			100580	27.939	12.9862	237.288	18.2723	0.115213	0.00887196	125.118	9.63471	-1.14951e-08	-8.85173e-10	1.14283e-05	0.041142	2.11636e-05	0.0761888	0.347398	52883.5	14.6899
		100670	27.964	12.8318	213.301	16.6229	0.113895	0.00887604	112.397	8.7593	-1.57386e-08	-1.22653e-09	1.13222e-05	0.0407599	91467.4	25.4076	2.09758e-05	0.075513			100670	27.964	12.9891	237.736	18.3027	0.115237	0.00887184	125.36	9.65116	-1.14951e-08	-8.84975e-10	1.14282e-05	0.0411415	2.11633e-05	0.0761879	0.347398	52912	14.6978
		100760	27.989	12.8344	213.704	16.6509	0.113917	0.00887592	112.615	8.77445	-1.57386e-08	-1.22628e-09	1.13193e-05	0.0407496	93029.8	25.8416	2.09758e-05	0.075513			100760	27.989	12.992	238.184	18.3331	0.115262	0.00887173	125.602	9.66764	-1.14951e-08	-8.84776e-10	1.14282e-05	0.0411415	2.11633e-05	0.0761879	0.347398	52912	14.6978
		100850	28.014	12.837	214.107	16.6789	0.113939	0.0088758	112.833	8.78963	-1.57386e-08	-1.22603e-09	1.13193e-05	0.0407496	93029.8	25.8416	2.0967e-05	0.0754813			100850	28.014	12.995	238.634	18.3636	0.115286	0.00887162	125.845	9.68414	-1.14951e-08	-8.84578e-10	1.14282e-05	0.0411415	2.11633e-05	0.0761879	0.347398	52912	14.6978
		100940	28.039	12.8396	214.511	16.7069	0.113961	0.00887568	113.051	8.80482	-1.57386e-08	-1.22578e-09	1.13166e-05	0.0407398	94592.1	26.2756	2.0967e-05	0.0754813			100940	28.039	12.9979	239.084	18.3941	0.115311	0.00887151	126.088	9.70066	-1.14951e-08	-8.84379e-10	1.14281e-05	0.041141	2.11631e-05	0.0761871	0.347397	52940.6	14.7057
		101031	28.064	12.8423	214.916	16.735	0.113982	0.00887556	113.269	8.82004	-1.57386e-08	-1.22553e-09	1.13166e-05	0.0407398	94592.1	26.2756	2.09588e-05	0.0754516			101031	28.064	13.0008	239.535	18.4246	0.115335	0.00887139	126.332	9.71721	-1.14951e-08	-8.84179e-10	1.14281e-05	0.041141	2.11631e-05	0.0761871	0.347397	52940.6	14.7057
		101121	28.089	12.8449	215.321	16.7632	0.114004	0.00887544	113.488	8.83528	-1.57386e-08	-1.22528e-09	1.1314e-05	0.0407304	96154.4	26.7096	2.09588e-05	0.0754516			101121	28.089	13.0037	239.987	18.4552	0.11536	0.00887128	126.576	9.73378	-1.14951e-08	-8.8398e-10	1.14281e-05	0.041141	2.11631e-05	0.0761871	0.347397	52940.6	14.7057
		101211	28.1141	12.8475	215.728	16.7914	0.114026	0.00887532	113.708	8.85055	-1.57386e-08	-1.22503e-09	1.1314e-05	0.0407304	96154.4	26.7096	2.0951e-05	0.0754237			101211	28.1141	13.0067	240.439	18.4858	0.115385	0.00887117	126.82	9.75037	-1.14951e-08	-8.8378e-10	1.14279e-05	0.0411406	2.11628e-05	0.0761862	0.347396	52969.1	14.7136
		101301	28.1391	12.8502	216.135	16.8196	0.114048	0.00887519	113.928	8.86583	-1.57386e-08	-1.22477e-09	1.13115e-05	0.0407213	97716.8	27.1435	2.0951e-05	0.0754237			101301	28.1391	13.0096	240.893	18.5165	0.115409	0.00887106	127.065	9.76699	-1.14951e-08	-8.8358e-10	1.14279e-05	0.0411406	2.11628e-05	0.0761862	0.347396	52969.1	14.7136
		101391	28.1641	12.8528	216.543	16.8478	0.11407	0.00887507	114.148	8.88114	-1.57386e-08	-1.22452e-09	1.13115e-05	0.0407213	97716.8	27.1435	2.09437e-05	0.0753974			101391	28.1641	13.0126	241.347	18.5472	0.115434	0.00887095	127.31	9.78363	-1.14951e-08	-8.83379e-10	1.14278e-05	0.0411401	2.11626e-05	0.0761854	0.347395	52997.7	14.7216
		101481	28.1891	12.8555	216.951	16.8762	0.114092	0.00887495	114.369	8.89647	-1.57386e-08	-1.22427e-09	1.13089e-05	0.040712	99366.7	27.6019	2.09437e-05	0.0753974			101481	28.1891	13.0155	241.803	18.578	0.115459	0.00887084	127.556	9.8003	-1.14951e-08	-8.83179e-10	1.14278e-05	0.0411401	2.11626e-05	0.0761854	0.347395	52997.7	14.7216
		101571	28.2141	12.8582	217.361	16.9045	0.114114	0.00887483	114.59	8.91182	-1.57386e-08	-1.22402e-09	1.13089e-05	0.0407121	99366.7	27.6019	2.09367e-05	0.0753719			101571	28.2141	13.0185	242.259	18.6088	0.115484	0.00887073	127.802	9.81699	-1.14951e-08	-8.82978e-10	1.14277e-05	0.0411396	2.11624e-05	0.0761845	0.347394	53026.2	14.7295
		101661	28.2391	12.8608	217.771	16.9329	0.114136	0.00887471	114.811	8.9272	-1.57386e-08	-1.22376e-09	1.13064e-05	0.0407032	101017	28.0602	2.09367e-05	0.075372			101661	28.2391	13.0215	242.716	18.6396	0.115509	0.00887062	128.049	9.8337	-1.14951e-08	-8.82776e-10	1.14277e-05	0.0411396	2.11624e-05	0.0761845	0.347394	53026.2	14.7295
		101751	28.2641	12.8635	218.182	16.9613	0.114158	0.0088746	115.033	8.9426	-1.57386e-08	-1.22351e-09	1.13064e-05	0.0407032	101017	28.0602	2.09367e-05	0.075372			101751	28.2641	13.0244	243.174	18.6705	0.115533	0.00887051	128.296	9.85043	-1.14951e-08	-8.82575e-10	1.14274e-05	0.0411388	2.11619e-05	0.0761829	0.347392	53079	14.7442
		101841	28.2891	12.8662	218.593	16.9898	0.11418	0.00887448	115.255	8.95802	-1.57386e-08	-1.22325e-09	1.13089e-05	0.0407121	99366.7	27.6019	2.09367e-05	0.075372			101841	28.2891	13.0274	243.632	18.7015	0.115558	0.0088704	128.544	9.86719	-1.14951e-08	-8.82373e-10	1.14274e-05	0.0411388	2.11619e-05	0.0761829	0.347392	53079	14.7442
		101931	28.3142	12.8688	219.006	17.0183	0.114203	0.00887436	115.478	8.97346	-1.57386e-08	-1.223e-09	1.13089e-05	0.0407121	99366.7	27.6019	2.093e-05	0.0753481			101931	28.3142	13.0304	244.092	18.7325	0.115584	0.00887029	128.792	9.88398	-1.14951e-08	-8.82171e-10	1.14272e-05	0.0411379	2.11615e-05	0.0761813	0.347391	53131.8	14.7588
		102021	28.3392	12.8715	219.419	17.0469	0.114225	0.00887424	115.701	8.98893	-1.57386e-08	-1.22274e-09	1.13185e-05	0.0407466	99366.7	27.6019	2.093e-05	0.0753481			102021	28.3392	13.0334	244.552	18.7635	0.115609	0.00887018	129.041	9.90079	-1.14951e-08	-8.81968e-10	1.14272e-05	0.0411379	2.11615e-05	0.0761813	0.347391	53131.8	14.7588
		102111	28.3642	12.8742	219.833	17.0755	0.114247	0.00887412	115.925	9.00442	-1.57386e-08	-1.22249e-09	1.12993e-05	0.0406775	99366.7	27.6019	2.093e-05	0.0753481			102111	28.3642	13.0364	245.013	18.7946	0.115634	0.00887007	129.29	9.91762	-1.14951e-08	-8.81766e-10	1.14274e-05	0.0411388	2.11619e-05	0.0761829	0.347392	53079	14.7442
		102201	28.3892	12.8769	220.248	17.1041	0.11427	0.008874	116.149	9.01993	-1.57386e-08	-1.22223e-09	1.13089e-05	0.0407121	99366.7	27.6019	2.093e-05	0.0753481			102201	28.3892	13.0394	245.476	18.8257	0.115659	0.00886996	129.54	9.93447	-1.14951e-08	-8.81563e-10	1.14274e-05	0.0411388	2.11619e-05	0.0761829	0.347392	53079	14.7442
		102291	28.4142	12.8796	220.664	17.1328	0.114292	0.00887389	116.373	9.03546	-1.57386e-08	-1.22198e-09	1.13089e-05	0.0407121	99366.7	27.6019	2.09238e-05	0.0753258			102291	28.4142	13.0424	245.939	18.8568	0.115684	0.00886985	129.79	9.95135	-1.14951e-08	-8.81359e-10	1.23815e-05	0.0445735	2.29288e-05	0.0825435	0.353605	53079	14.7442
		102381	28.4392	12.8823	221.08	17.1615	0.114315	0.00887377	116.598	9.05101	-1.57386e-08	-1.22172e-09	1.13089e-05	0.0407121	99366.7	27.6019	2.09238e-05	0.0753257			102381	28.4392	13.0454	246.402	18.888	0.11571	0.00886974	130.04	9.96825	-1.14951e-08	-8.81156e-10	1.05345e-05	0.0379242	1.95083e-05	0.07023	0.340805	53079	14.7442
		102471	28.4642	12.885	221.497	17.1903	0.114337	0.00887365	116.823	9.06659	-1.57386e-08	-1.22146e-09	1.13064e-05	0.0407032	101017	28.0602	2.093e-05	0.0753481			102471	28.4642	13.0484	246.867	18.9193	0.115735	0.00886964	130.291	9.98518	-1.14951e-08	-8.80952e-10	1.14274e-05	0.0411388	2.11619e-05	0.0761829	0.347392	53079	14.7442
		102561	28.4892	12.8877	221.915	17.2191	0.11436	0.00887353	117.049	9.08219	-1.57386e-08	-1.22121e-09	1.13064e-05	0.0407032	101017	28.0602	2.093e-05	0.0753481			102561	28.4892	13.0515	247.333	18.9506	0.11576	0.00886953	130.542	10.0021	-1.14951e-08	-8.80748e-10	1.14274e-05	0.0411388	2.11619e-05	0.0761829	0.347392	53079	14.7442
		102651	28.5143	12.8905	222.334	17.2479	0.114382	0.00887342	117.275	9.09782	-1.57386e-08	-1.22095e-09	1.13041e-05	0.0406947	102667	28.5185	2.09478e-05	0.0754121			102651	28.5143	13.0545	247.799	18.9819	0.115786	0.00886942	130.794	10.0191	-1.14951e-08	-8.80543e-10	1.14274e-05	0.0411388	2.11619e-05	0.0761829	0.347392	53079	14.7442
		102741	28.5393	12.8932	222.753	17.2768	0.114405	0.0088733	117.502	9.11346	-1.57386e-08	-1.22069e-09	1.13041e-05	0.0406947	102667	28.5185	2.09123e-05	0.0752842			102741	28.5393	13.0575	248.267	19.0133	0.115811	0.00886931	131.047	10.0361	-1.14951e-08	-8.80339e-10	1.14272e-05	0.0411379	2.11615e-05	0.0761813	0.347391	53131.8	14.7588
		102831	28.5643	12.8959	223.173	17.3058	0.114428	0.00887318	117.728	9.12913	-1.57386e-08	-1.22043e-09	1.13018e-05	0.0406866	104317	28.9768	2.093e-05	0.0753481			102831	28.5643	13.0606	248.735	19.0447	0.115837	0.00886921	131.3	10.0531	-1.14951e-08	-8.80134e-10	1.14272e-05	0.0411379	2.11615e-05	0.0761813	0.347391	53131.8	14.7588
		102921	28.5893	12.8986	223.594	17.3347	0.114451	0.00887307	117.956	9.14482	-1.57386e-08	-1.22017e-09	1.13018e-05	0.0406866	104317	28.9768	2.093e-05	0.0753481			102921	28.5893	13.0636	249.204	19.0762	0.115863	0.0088691	131.553	10.0702	-1.14951e-08	-8.79928e-10	1.1427e-05	0.041137	2.1161e-05	0.0761797	0.347389	53184.6	14.7735
		103012	28.6143	12.9014	224.016	17.3637	0.114473	0.00887295	118.184	9.16054	-1.57386e-08	-1.21991e-09	1.12997e-05	0.0406788	105967	29.4351	2.093e-05	0.0753481			103012	28.6143	13.0667	249.674	19.1077	0.115888	0.00886899	131.807	10.0872	-1.14951e-08	-8.79723e-10	1.14267e-05	0.0411362	2.11606e-05	0.0761781	0.347387	53237.4	14.7882
		103102	28.6393	12.9041	224.439	17.3928	0.114496	0.00887284	118.412	9.17628	-1.57386e-08	-1.21965e-09	1.12997e-05	0.0406788	105967	29.4351	2.09238e-05	0.0753258			103102	28.6393	13.0697	250.145	19.1392	0.115914	0.00886889	132.061	10.1043	-1.14951e-08	-8.79517e-10	1.14265e-05	0.0411353	2.11601e-05	0.0761765	0.347386	53290.2	14.8028
		103192	28.6643	12.9069	224.862	17.4219	0.114519	0.00887272	118.641	9.19204	-1.57386e-08	-1.21939e-09	1.12976e-05	0.0406713	107616	29.8935	2.09238e-05	0.0753257			103192	28.6643	13.0728	250.616	19.1708	0.11594	0.00886878	132.316	10.1215	-1.14951e-08	-8.79311e-10	1.14258e-05	0.041133	2.1159e-05	0.0761723	0.347381	53431.1	14.842
		103282	28.6893	12.9096	225.287	17.451	0.114542	0.00887261	118.87	9.20782	-1.57386e-08	-1.21913e-09	1.12976e-05	0.0406713	107616	29.8935	2.0918e-05	0.0753047			103282	28.6893	13.0759	251.089	19.2025	0.115966	0.00886867	132.571	10.1386	-1.14951e-08	-8.79104e-10	1.14258e-05	0.041133	2.1159e-05	0.0761723	0.347381	53431.1	14.842
		103372	28.7144	12.9124	225.712	17.4802	0.114565	0.00887249	119.099	9.22363	-1.57386e-08	-1.21887e-09	1.12956e-05	0.0406641	109266	30.3518	2.0918e-05	0.0753048			103372	28.7144	13.0789	251.563	19.2342	0.115992	0.00886857	132.827	10.1558	-1.14951e-08	-8.78898e-10	1.14252e-05	0.0411308	2.11578e-05	0.0761681	0.347377	53572	14.8811
		103462	28.7394	12.9152	226.137	17.5095	0.114588	0.00887238	119.329	9.23945	-1.57386e-08	-1.21861e-09	1.12956e-05	0.0406641	109266	30.3518	2.09189e-05	0.0753082			103462	28.7394	13.082	252.037	19.2659	0.116017	0.00886846	133.083	10.1729	-1.14951e-08	-8.7869e-10	1.14246e-05	0.0411285	2.11566e-05	0.0761639	0.347373	53712.9	14.9202
		103552	28.7644	12.9179	226.564	17.5387	0.114611	0.00887227	119.559	9.25531	-1.57386e-08	-1.21835e-09	1.12936e-05	0.040657	110966	30.8238	2.0919e-05	0.0753082			103552	28.7644	13.0851	252.512	19.2977	0.116043	0.00886836	133.339	10.1902	-1.14951e-08	-8.78483e-10	1.1424e-05	0.0411263	2.11555e-05	0.0761597	0.347368	53853.8	14.9594
		103642	28.7894	12.9207	226.992	17.568	0.114635	0.00887215	119.79	9.27118	-1.57386e-08	-1.21809e-09	1.12936e-05	0.040657	110966	30.8238	2.09144e-05	0.0752917			103642	28.7894	13.0882	252.989	19.3295	0.11607	0.00886825	133.597	10.2074	-1.14951e-08	-8.78275e-10	1.14225e-05	0.0411211	2.11528e-05	0.0761501	0.347358	54180.4	15.0501
		103732	28.8144	12.9235	227.42	17.5974	0.114658	0.00887204	120.021	9.28708	-1.57386e-08	-1.21783e-09	1.12917e-05	0.0406502	112665	31.2958	2.09143e-05	0.0752916			103732	28.8144	13.0913	253.466	19.3614	0.116096	0.00886815	133.854	10.2247	-1.14951e-08	-8.78068e-10	1.14225e-05	0.0411211	2.11528e-05	0.0761501	0.347358	54180.4	15.0501
		103822	28.8394	12.9263	227.849	17.6268	0.114681	0.00887193	120.253	9.303	-1.57386e-08	-1.21757e-09	1.12917e-05	0.0406502	112665	31.2958	2.091e-05	0.0752759			103822	28.8394	13.0944	253.944	19.3933	0.116122	0.00886804	134.112	10.242	-1.14951e-08	-8.77859e-10	1.14211e-05	0.0411159	2.11502e-05	0.0761405	0.347348	54507.1	15.1409
		103912	28.8644	12.9291	228.279	17.6562	0.114704	0.00887181	120.485	9.31894	-1.57386e-08	-1.2173e-09	1.12899e-05	0.0406437	114364	31.7678	2.091e-05	0.0752759			103912	28.8644	13.0975	254.422	19.4252	0.116148	0.00886794	134.371	10.2593	-1.14951e-08	-8.77651e-10	1.14197e-05	0.0411108	2.11475e-05	0.0761311	0.347338	54833.8	15.2316
		104002	28.8894	12.9319	228.709	17.6857	0.114728	0.0088717	120.718	9.33491	-1.57386e-08	-1.21704e-09	1.12899e-05	0.0406437	114364	31.7678	2.09058e-05	0.075261			104002	28.8894	13.1006	254.902	19.4572	0.116174	0.00886784	134.63	10.2766	-1.14951e-08	-8.77442e-10	1.14183e-05	0.0411057	2.11449e-05	0.0761217	0.347329	55160.5	15.3224
		104092	28.9145	12.9347	229.141	17.7152	0.114751	0.00887159	120.951	9.3509	-1.57386e-08	-1.21678e-09	1.12882e-05	0.0406374	116064	32.2399	2.09058e-05	0.075261			104092	28.9145	13.1038	255.383	19.4893	0.116201	0.00886773	134.89	10.294	-1.14951e-08	-8.77233e-10	1.14169e-05	0.0411007	2.11423e-05	0.0761124	0.347319	55487.1	15.4131
		104182	28.9395	12.9375	229.573	17.7448	0.114775	0.00887147	121.184	9.36691	-1.57386e-08	-1.21651e-09	1.12882e-05	0.0406374	116064	32.2399	2.09019e-05	0.0752469			104182	28.9395	13.1069	255.864	19.5214	0.116227	0.00886763	135.15	10.3113	-1.14951e-08	-8.77024e-10	1.14132e-05	0.0410875	2.11356e-05	0.076088	0.347294	56353.5	15.6537
		104272	28.9645	12.9403	230.006	17.7744	0.114798	0.00887136	121.418	9.38295	-1.57386e-08	-1.21625e-09	1.12865e-05	0.0406315	117763	32.7119	2.09019e-05	0.0752468			104272	28.9645	13.11	256.347	19.5535	0.116253	0.00886753	135.41	10.3287	-1.14951e-08	-8.76814e-10	1.14132e-05	0.0410875	2.11356e-05	0.076088	0.347294	56353.5	15.6537
		104362	28.9895	12.9431	230.44	17.8041	0.114822	0.00887125	121.652	9.399	-1.57386e-08	-1.21598e-09	1.12865e-05	0.0406314	117763	32.7119	2.08982e-05	0.0752334			104362	28.9895	13.1132	256.83	19.5857	0.11628	0.00886742	135.671	10.3462	-1.14951e-08	-8.76604e-10	1.14096e-05	0.0410747	2.1129e-05	0.0760642	0.347269	57219.8	15.8944
		104452	29.0145	12.9459	230.875	17.8337	0.114845	0.00887114	121.887	9.41509	-1.57386e-08	-1.21572e-09	1.12865e-05	0.0406314	117763	32.7119	2.08982e-05	0.0752334			104452	29.0145	13.1163	257.315	19.6179	0.116307	0.00886732	135.933	10.3636	-1.14951e-08	-8.76394e-10	1.14061e-05	0.0410621	2.11225e-05	0.076041	0.347245	58086.1	16.135
		104542	29.0395	12.9488	231.31	17.8635	0.114869	0.00887103	122.122	9.43119	-1.57386e-08	-1.21545e-09	1.12849e-05	0.0406257	119462	33.1839	2.08946e-05	0.0752207			104542	29.0395	13.1195	257.8	19.6502	0.116333	0.00886722	136.195	10.3811	-1.14951e-08	-8.76183e-10	1.14027e-05	0.0410498	2.11162e-05	0.0760182	0.347221	58952.4	16.3757
		104632	29.0645	12.9516	231.746	17.8933	0.114893	0.00887092	122.358	9.44732	-1.57386e-08	-1.21519e-09	1.12849e-05	0.0406257	119462	33.1839	2.08946e-05	0.0752207			104632	29.0645	13.1226	258.286	19.6825	0.11636	0.00886711	136.457	10.3986	-1.14951e-08	-8.75972e-10	1.13994e-05	0.0410378	2.111e-05	0.0759959	0.347198	59818.7	16.6163
		104722	29.0895	12.9544	232.183	17.9231	0.114916	0.00887081	122.594	9.46347	-1.57386e-08	-1.21492e-09	1.12865e-05	0.0406314	117763	32.7119	2.08946e-05	0.0752207			104722	29.0895	13.1258	258.773	19.7149	0.116386	0.00886701	136.72	10.4162	-1.14951e-08	-8.75761e-10	1.13961e-05	0.041026	2.11039e-05	0.0759742	0.347175	60685	16.857
		104812	29.1146	12.9573	232.621	17.953	0.11494	0.0088707	122.83	9.47964	-1.57386e-08	-1.21465e-09	1.12865e-05	0.0406314	117763	32.7119	2.08913e-05	0.0752087			104812	29.1146	13.129	259.261	19.7473	0.116413	0.00886691	136.984	10.4337	-1.14951e-08	-8.7555e-10	1.13924e-05	0.0410127	2.10971e-05	0.0759494	0.347149	61690.5	17.1363
		104902	29.1396	12.9601	233.06	17.9829	0.114964	0.00887059	123.067	9.49584	-1.57386e-08	-1.21438e-09	1.12875e-05	0.0406349	117763	32.7119	2.08913e-05	0.0752087			104902	29.1396	13.1321	259.75	19.7797	0.11644	0.00886681	137.248	10.4513	-1.14951e-08	-8.75338e-10	1.13924e-05	0.0410127	2.10971e-05	0.0759495	0.347149	61690.5	17.1363
		104992	29.1646	12.963	233.5	18.0128	0.114988	0.00887048	123.305	9.51206	-1.57386e-08	-1.21412e-09	1.12856e-05	0.040628	117763	32.7119	2.08946e-05	0.0752207			104992	29.1646	13.1353	260.24	19.8122	0.116467	0.00886671	137.512	10.4689	-1.14951e-08	-8.75126e-10	1.13888e-05	0.0409997	2.10904e-05	0.0759254	0.347124	62696	17.4156
		105083	29.1896	12.9658	233.94	18.0428	0.115012	0.00887037	123.543	9.52831	-1.57386e-08	-1.21385e-09	1.12865e-05	0.0406314	117763	32.7119	2.08946e-05	0.0752207			105083	29.1896	13.1385	260.73	19.8448	0.116494	0.00886661	137.777	10.4865	-1.14951e-08	-8.74914e-10	1.13888e-05	0.0409997	2.10904e-05	0.0759254	0.347124	62696	17.4156
		105173	29.2146	12.9687	234.382	18.0728	0.115036	0.00887026	123.781	9.54457	-1.57386e-08	-1.21358e-09	1.12865e-05	0.0406314	117763	32.7119	2.08964e-05	0.0752271			105173	29.2146	13.1417	261.222	19.8773	0.116521	0.00886651	138.043	10.5042	-1.14951e-08	-8.74701e-10	1.13853e-05	0.0409871	2.10839e-05	0.075902	0.347099	63701.5	17.6949
		105263	29.2396	12.9716	234.824	18.1029	0.11506	0.00887015	124.02	9.56086	-1.57386e-08	-1.21331e-09	1.12865e-05	0.0406314	117763	32.7119	2.08929e-05	0.0752143			105263	29.2396	13.1449	261.714	19.91	0.116548	0.0088664	138.309	10.5218	-1.14951e-08	-8.74488e-10	1.13853e-05	0.0409871	2.10839e-05	0.075902	0.347099	63701.5	17.6949
		105353	29.2646	12.9745	235.266	18.133	0.115084	0.00887004	124.259	9.57718	-1.57386e-08	-1.21304e-09	1.12849e-05	0.0406257	119462	33.1839	2.08946e-05	0.0752207			105353	29.2646	13.1481	262.208	19.9426	0.116575	0.0088663	138.575	10.5395	-1.14951e-08	-8.74275e-10	1.13819e-05	0.0409747	2.10775e-05	0.0758791	0.347075	64707	17.9742
		105443	29.2896	12.9773	235.71	18.1632	0.115108	0.00886993	124.498	9.59351	-1.57386e-08	-1.21277e-09	1.12849e-05	0.0406257	119462	33.1839	2.08946e-05	0.0752207			105443	29.2896	13.1513	262.702	19.9754	0.116602	0.0088662	138.842	10.5573	-1.14951e-08	-8.74061e-10	1.13819e-05	0.0409747	2.10775e-05	0.0758791	0.347075	64707	17.9742
		105533	29.3147	12.9802	236.155	18.1934	0.115132	0.00886982	124.738	9.60987	-1.57386e-08	-1.2125e-09	1.12834e-05	0.0406202	121161	33.6559	2.08946e-05	0.0752207			105533	29.3147	13.1545	263.197	20.0081	0.116629	0.0088661	139.109	10.575	-1.14951e-08	-8.73848e-10	1.13785e-05	0.0409627	2.10713e-05	0.0758568	0.347052	65712.4	18.2535
		105623	29.3397	12.9831	236.6	18.2237	0.115157	0.00886971	124.979	9.62626	-1.57386e-08	-1.21223e-09	1.12834e-05	0.0406202	121161	33.6559	2.08913e-05	0.0752087			105623	29.3397	13.1577	263.694	20.0409	0.116657	0.008866	139.377	10.5928	-1.14951e-08	-8.73634e-10	1.13785e-05	0.0409627	2.10713e-05	0.0758568	0.347052	65712.4	18.2535
		105713	29.3647	12.986	237.046	18.254	0.115181	0.00886961	125.22	9.64267	-1.57386e-08	-1.21196e-09	1.12819e-05	0.0406149	122861	34.1279	2.08913e-05	0.0752087			105713	29.3647	13.161	264.191	20.0738	0.116684	0.0088659	139.646	10.6106	-1.14951e-08	-8.73419e-10	1.13753e-05	0.040951	2.10653e-05	0.0758351	0.347029	66717.9	18.5328
		105803	29.3897	12.9889	237.494	18.2843	0.115205	0.0088695	125.461	9.6591	-1.57386e-08	-1.21169e-09	1.12819e-05	0.0406149	122861	34.1279	2.08919e-05	0.075211			105803	29.3897	13.1642	264.689	20.1067	0.116711	0.00886581	139.915	10.6284	-1.14951e-08	-8.73204e-10	1.13753e-05	0.040951	2.10653e-05	0.0758351	0.347029	66717.9	18.5328
		105893	29.4147	12.9918	237.941	18.3147	0.11523	0.00886939	125.703	9.67555	-1.57386e-08	-1.21142e-09	1.12805e-05	0.0406099	124560	34.6	2.08919e-05	0.0752109			105893	29.4147	13.1675	265.188	20.1397	0.116739	0.00886571	140.184	10.6463	-1.14951e-08	-8.72989e-10	1.13712e-05	0.0409363	2.10578e-05	0.0758079	0.347001	68012.5	18.8924
		105983	29.4397	12.9948	238.39	18.3451	0.115254	0.00886928	125.946	9.69203	-1.57386e-08	-1.21115e-09	1.12805e-05	0.0406099	124560	34.6	2.08893e-05	0.0752015			105983	29.4397	13.1707	265.688	20.1726	0.116766	0.00886561	140.454	10.6641	-1.14951e-08	-8.72774e-10	1.13712e-05	0.0409363	2.10578e-05	0.075808	0.347001	68012.5	18.8924
		106073	29.4647	12.9977	238.84	18.3756	0.115279	0.00886918	126.188	9.70853	-1.57386e-08	-1.21088e-09	1.12792e-05	0.0406051	126259	35.072	2.08893e-05	0.0752015			106073	29.4647	13.174	266.189	20.2057	0.116794	0.00886551	140.725	10.682	-1.14951e-08	-8.72559e-10	1.13712e-05	0.0409363	2.10578e-05	0.075808	0.347001	68012.5	18.8924
		106163	29.4897	13.0006	239.29	18.4061	0.115303	0.00886907	126.432	9.72505	-1.57386e-08	-1.2106e-09	1.12792e-05	0.0406051	126259	35.072	2.08897e-05	0.075203			106163	29.4897	13.1772	266.691	20.2388	0.116821	0.00886541	140.996	10.7	-1.14951e-08	-8.72343e-10	1.13712e-05	0.0409363	2.10578e-05	0.075808	0.347001	68012.5	18.8924
		106253	29.5148	13.0035	239.742	18.4366	0.115328	0.00886896	126.675	9.7416	-1.57386e-08	-1.21033e-09	1.12775e-05	0.040599	128486	35.6905	2.08897e-05	0.075203			106253	29.5148	13.1805	267.194	20.2719	0.116849	0.00886531	141.267	10.7179	-1.14951e-08	-8.72127e-10	1.13673e-05	0.0409221	2.10505e-05	0.0757817	0.346973	69307.1	19.252
		106343	29.5398	13.0065	240.194	18.4672	0.115353	0.00886886	126.919	9.75818	-1.57386e-08	-1.21006e-09	1.12775e-05	0.040599	128486	35.6905	2.08876e-05	0.0751953			106343	29.5398	13.1838	267.697	20.3051	0.116877	0.00886521	141.539	10.7359	-1.14951e-08	-8.7191e-10	1.13673e-05	0.0409221	2.10505e-05	0.0757817	0.346973	69307.1	19.252
		106433	29.5648	13.0094	240.647	18.4979	0.115377	0.00886875	127.164	9.77477	-1.57386e-08	-1.20978e-09	1.12759e-05	0.0405933	130712	36.3089	2.08876e-05	0.0751953			106433	29.5648	13.187	268.202	20.3383	0.116905	0.00886512	141.812	10.7539	-1.14951e-08	-8.71693e-10	1.13634e-05	0.0409084	2.10434e-05	0.0757563	0.346947	70601.7	19.6116
		106523	29.5898	13.0124	241.1	18.5286	0.115402	0.00886865	127.409	9.79139	-1.57386e-08	-1.20951e-09	1.12759e-05	0.0405933	130712	36.3089	2.08855e-05	0.0751879			106523	29.5898	13.1903	268.708	20.3716	0.116932	0.00886502	142.085	10.7719	-1.14951e-08	-8.71476e-10	1.13634e-05	0.0409084	2.10434e-05	0.0757562	0.346947	70601.7	19.6116
		106613	29.6148	13.0153	241.555	18.5593	0.115427	0.00886854	127.655	9.80803	-1.57386e-08	-1.20924e-09	1.12744e-05	0.0405879	132939	36.9274	2.08855e-05	0.0751879			106613	29.6148	13.1936	269.214	20.4049	0.11696	0.00886492	142.358	10.7899	-1.14951e-08	-8.71259e-10	1.13634e-05	0.0409084	2.10434e-05	0.0757563	0.346947	70601.7	19.6116
		106703	29.6398	13.0183	242.011	18.5901	0.115452	0.00886843	127.901	9.8247	-1.57386e-08	-1.20896e-09	1.12744e-05	0.0405879	132939	36.9274	2.08836e-05	0.0751808			106703	29.6398	13.1969	269.722	20.4382	0.116988	0.00886482	142.632	10.808	-1.14951e-08	-8.71041e-10	1.13634e-05	0.0409084	2.10434e-05	0.0757562	0.346947	70601.7	19.6116
		106793	29.6648	13.0212	242.467	18.6209	0.115477	0.00886833	128.147	9.84139	-1.57386e-08	-1.20869e-09	1.1273e-05	0.0405828	135165	37.5459	2.08836e-05	0.0751808			106793	29.6648	13.2002	270.23	20.4717	0.117016	0.00886473	142.907	10.8261	-1.14951e-08	-8.70823e-10	1.13597e-05	0.0408951	2.10366e-05	0.0757316	0.346921	71896.3	19.9712
		106883	29.6898	13.0242	242.924	18.6518	0.115502	0.00886822	128.394	9.8581	-1.57386e-08	-1.20841e-09	1.1273e-05	0.0405828	135165	37.5459	2.08817e-05	0.0751739			106883	29.6898	13.2035	270.74	20.5051	0.117044	0.00886463	143.182	10.8442	-1.14951e-08	-8.70605e-10	1.13597e-05	0.0408951	2.10366e-05	0.0757317	0.346921	71896.3	19.9712
		106973	29.7149	13.0272	243.382	18.6827	0.115527	0.00886812	128.641	9.87484	-1.57386e-08	-1.20813e-09	1.12717e-05	0.040578	137392	38.1644	2.08817e-05	0.0751739			106973	29.7149	13.2068	271.25	20.5386	0.117072	0.00886453	143.458	10.8624	-1.14951e-08	-8.70386e-10	1.13597e-05	0.0408951	2.10366e-05	0.0757316	0.346921	71896.3	19.9712
		107064	29.7399	13.0302	243.841	18.7136	0.115552	0.00886802	128.889	9.8916	-1.57386e-08	-1.20786e-09	1.12717e-05	0.040578	137392	38.1644	2.08798e-05	0.0751673			107064	29.7399	13.2102	271.761	20.5721	0.117101	0.00886444	143.734	10.8806	-1.14951e-08	-8.70167e-10	1.13597e-05	0.0408951	2.10366e-05	0.0757316	0.346921	71896.3	19.9712
		107154	29.7649	13.0332	244.301	18.7446	0.115577	0.00886791	129.137	9.90838	-1.57386e-08	-1.20758e-09	1.12717e-05	0.040578	137392	38.1644	2.08798e-05	0.0751673			107154	29.7649	13.2135	272.274	20.6057	0.117129	0.00886434	144.01	10.8988	-1.14951e-08	-8.69948e-10	1.13562e-05	0.0408822	2.103e-05	0.0757078	0.346896	73190.9	20.3308
		107244	29.7899	13.0361	244.762	18.7756	0.115602	0.00886781	129.386	9.92519	-1.57386e-08	-1.2073e-09	1.12704e-05	0.0405734	139618	38.7828	2.08779e-05	0.0751604			107244	29.7899	13.2168	272.787	20.6394	0.117157	0.00886425	144.288	10.917	-1.14951e-08	-8.69729e-10	1.13562e-05	0.0408822	2.103e-05	0.0757078	0.346896	73190.9	20.3308
		107334	29.8149	13.0391	245.223	18.8067	0.115627	0.0088677	129.635	9.94203	-1.57386e-08	-1.20703e-09	1.12704e-05	0.0405734	139618	38.7828	2.08779e-05	0.0751604			107334	29.8149	13.2202	273.301	20.673	0.117186	0.00886415	144.565	10.9352	-1.14951e-08	-8.69509e-10	1.13527e-05	0.0408698	2.10236e-05	0.0756848	0.346872	74485.5	20.6904
		107424	29.8399	13.0421	245.686	18.8378	0.115653	0.0088676	129.885	9.95888	-1.57386e-08	-1.20675e-09	1.12717e-05	0.040578	137392	38.1644	2.08761e-05	0.0751538			107424	29.8399	13.2235	273.816	20.7068	0.117214	0.00886406	144.844	10.9535	-1.14951e-08	-8.69289e-10	1.13527e-05	0.0408698	2.10235e-05	0.0756848	0.346872	74485.5	20.6904
		107514	29.8649	13.0452	246.149	18.869	0.115678	0.0088675	130.135	9.97576	-1.57386e-08	-1.20647e-09	1.12717e-05	0.040578	137392	38.1644	2.08743e-05	0.0751474			107514	29.8649	13.2269	274.332	20.7405	0.117242	0.00886396	145.122	10.9718	-1.14951e-08	-8.69069e-10	1.13562e-05	0.0408822	2.103e-05	0.0757078	0.346896	73190.9	20.3308
		107604	29.8899	13.0482	246.613	18.9002	0.115703	0.00886739	130.386	9.99267	-1.57386e-08	-1.20619e-09	1.12718e-05	0.0405783	137392	38.1644	2.08726e-05	0.0751413			107604	29.8899	13.2302	274.85	20.7744	0.117271	0.00886387	145.402	10.9901	-1.14951e-08	-8.68848e-10	1.13562e-05	0.0408822	2.103e-05	0.0757078	0.346896	73190.9	20.3308
		107694	29.915	13.0512	247.078	18.9315	0.115729	0.00886729	130.637	10.0096	-1.57386e-08	-1.20591e-09	1.12716e-05	0.0405776	137392	38.1644	2.08726e-05	0.0751413			107694	29.915	13.2336	275.368	20.8082	0.117299	0.00886377	145.681	11.0084	-1.14951e-08	-8.68627e-10	1.14524e-05	0.0412286	2.12081e-05	0.0763493	0.347565	73190.9	20.3308
		107784	29.94	13.0542	247.544	18.9628	0.115754	0.00886719	130.889	10.0265	-1.57386e-08	-1.20563e-09	1.12717e-05	0.040578	137392	38.1644	2.08709e-05	0.0751354			107784	29.94	13.237	275.887	20.8421	0.117328	0.00886368	145.962	11.0268	-1.14951e-08	-8.68406e-10	1.12606e-05	0.0405382	2.0853e-05	0.0750708	0.346223	73190.9	20.3308
		107874	29.965	13.0573	248.011	18.9941	0.11578	0.00886709	131.141	10.0435	-1.57386e-08	-1.20535e-09	1.12717e-05	0.040578	137392	38.1644	2.08709e-05	0.0751354			107874	29.965	13.2403	276.407	20.8761	0.117357	0.00886358	146.242	11.0452	-1.14951e-08	-8.68184e-10	1.13562e-05	0.0408822	2.103e-05	0.0757078	0.346896	73190.9	20.3308
		107964	29.99	13.0603	248.479	19.0255	0.115805	0.00886698	131.393	10.0605	-1.57386e-08	-1.20507e-09	1.12717e-05	0.040578	137392	38.1644	2.08694e-05	0.0751297			107964	29.99	13.2437	276.928	20.9101	0.117386	0.00886349	146.524	11.0636	-1.14951e-08	-8.67962e-10	1.13562e-05	0.0408822	2.103e-05	0.0757078	0.346896	73190.9	20.3308
		108054	30.015	13.0633	248.947	19.0569	0.115831	0.00886688	131.646	10.0775	-1.57386e-08	-1.20479e-09	1.12704e-05	0.0405734	139618	38.7828	2.08694e-05	0.0751297			108054	30.015	13.2471	277.45	20.9442	0.117414	0.00886339	146.806	11.0821	-1.14951e-08	-8.6774e-10	1.13562e-05	0.0408822	2.103e-05	0.0757078	0.346896	73190.9	20.3308
		108144	30.04	13.0664	249.417	19.0884	0.115857	0.00886678	131.9	10.0946	-1.57386e-08	-1.20451e-09	1.12704e-05	0.0405734	139618	38.7828	2.08675e-05	0.0751229			108144	30.04	13.2505	277.973	20.9783	0.117443	0.0088633	147.088	11.1006	-1.14951e-08	-8.67518e-10	1.13527e-05	0.0408698	2.10236e-05	0.0756848	0.346872	74485.5	20.6904
		108234	30.065	13.0694	249.887	19.1199	0.115883	0.00886668	132.154	10.1117	-1.57386e-08	-1.20423e-09	1.12692e-05	0.0405691	141845	39.4013	2.08675e-05	0.0751229			108234	30.065	13.2539	278.497	21.0124	0.117472	0.00886321	147.371	11.1191	-1.14951e-08	-8.67295e-10	1.13527e-05	0.0408698	2.10236e-05	0.0756848	0.346872	74485.5	20.6904
		108324	30.09	13.0725	250.358	19.1515	0.115908	0.00886658	132.408	10.1288	-1.57386e-08	-1.20395e-09	1.12692e-05	0.0405691	141845	39.4013	2.08675e-05	0.0751229			108324	30.09	13.2573	279.022	21.0466	0.117501	0.00886311	147.654	11.1376	-1.14951e-08	-8.67072e-10	1.13494e-05	0.0408577	2.10174e-05	0.0756625	0.346848	75780.1	21.05
		108414	30.1151	13.0756	250.83	19.1831	0.115934	0.00886648	132.663	10.1459	-1.57386e-08	-1.20366e-09	1.12694e-05	0.0405698	141447	39.2909	2.08657e-05	0.0751164			108414	30.1151	13.2607	279.547	21.0808	0.11753	0.00886302	147.938	11.1561	-1.14951e-08	-8.66848e-10	1.13494e-05	0.0408577	2.10174e-05	0.0756625	0.346848	75780.1	21.05
		108504	30.1401	13.0786	251.303	19.2148	0.11596	0.00886638	132.918	10.163	-1.57386e-08	-1.20338e-09	1.12694e-05	0.0405699	141447	39.2909	2.08657e-05	0.0751164			108504	30.1401	13.2642	280.074	21.1151	0.117559	0.00886293	148.223	11.1747	-1.14951e-08	-8.66624e-10	1.13459e-05	0.0408451	2.10108e-05	0.075639	0.346824	77189.3	21.4415
		108594	30.1651	13.0817	251.777	19.2465	0.115986	0.00886628	133.174	10.1802	-1.57386e-08	-1.2031e-09	1.12685e-05	0.0405665	143276	39.799	2.08657e-05	0.0751164			108594	30.1651	13.2676	280.602	21.1494	0.117589	0.00886283	148.508	11.1933	-1.14951e-08	-8.664e-10	1.13459e-05	0.0408451	2.10108e-05	0.075639	0.346824	77189.3	21.4415
		108684	30.1901	13.0848	252.252	19.2782	0.116012	0.00886618	133.431	10.1974	-1.57386e-08	-1.20281e-09	1.12685e-05	0.0405664	143276	39.799	2.08657e-05	0.0751164			108684	30.1901	13.271	281.131	21.1838	0.117618	0.00886274	148.794	11.2119	-1.14951e-08	-8.66176e-10	1.13425e-05	0.0408329	2.10046e-05	0.0756164	0.3468	78598.6	21.8329
		108774	30.2151	13.0879	252.727	19.31	0.116038	0.00886608	133.687	10.2146	-1.57386e-08	-1.20253e-09	1.12676e-05	0.0405632	145106	40.3071	2.0864e-05	0.0751103			108774	30.2151	13.2745	281.661	21.2182	0.117647	0.00886265	149.08	11.2306	-1.14951e-08	-8.65952e-10	1.13392e-05	0.0408211	2.09985e-05	0.0755945	0.346777	80007.8	22.2244
		108864	30.2401	13.091	253.204	19.3418	0.116064	0.00886598	133.945	10.2318	-1.57386e-08	-1.20225e-09	1.12676e-05	0.0405632	145106	40.3071	2.0864e-05	0.0751103			108864	30.2401	13.2779	282.192	21.2527	0.117676	0.00886256	149.366	11.2492	-1.14951e-08	-8.65727e-10	1.1336e-05	0.0408097	2.09926e-05	0.0755735	0.346755	81417.1	22.6159
		108954	30.2651	13.0941	253.681	19.3737	0.116091	0.00886588	134.203	10.2491	-1.57386e-08	-1.20196e-09	1.12667e-05	0.0405601	146935	40.8152	2.0864e-05	0.0751103			108954	30.2651	13.2814	282.724	21.2872	0.117706	0.00886247	149.654	11.2679	-1.14951e-08	-8.65501e-10	1.1333e-05	0.0407987	2.0987e-05	0.0755531	0.346733	82826.3	23.0073
		109045	30.2901	13.0972	254.159	19.4056	0.116117	0.00886578	134.461	10.2664	-1.57386e-08	-1.20168e-09	1.12667e-05	0.0405601	146935	40.8152	2.0864e-05	0.0751103			109045	30.2901	13.2848	283.257	21.3218	0.117735	0.00886237	149.941	11.2867	-1.14951e-08	-8.65276e-10	1.133e-05	0.0407881	2.09815e-05	0.0755335	0.346713	84235.6	23.3988
		109135	30.3152	13.1003	254.638	19.4376	0.116143	0.00886568	134.72	10.2837	-1.57386e-08	-1.20139e-09	1.12659e-05	0.0405571	148764	41.3233	2.08623e-05	0.0751044			109135	30.3152	13.2883	283.791	21.3564	0.117765	0.00886228	150.23	11.3054	-1.14951e-08	-8.6505e-10	1.133e-05	0.0407881	2.09815e-05	0.0755335	0.346713	84235.6	23.3988
		109225	30.3402	13.1034	255.119	19.4696	0.116169	0.00886558	134.979	10.301	-1.57386e-08	-1.2011e-09	1.12659e-05	0.0405571	148764	41.3233	2.08623e-05	0.0751044			109225	30.3402	13.2918	284.325	21.3911	0.117794	0.00886219	150.518	11.3242	-1.14951e-08	-8.64824e-10	1.13272e-05	0.0407778	2.09763e-05	0.0755145	0.346693	85644.9	23.7902
		109315	30.3652	13.1065	255.6	19.5017	0.116196	0.00886548	135.239	10.3184	-1.57386e-08	-1.20082e-09	1.12651e-05	0.0405543	150593	41.8314	2.08608e-05	0.0750988			109315	30.3652	13.2953	284.861	21.4258	0.117824	0.0088621	150.808	11.343	-1.14951e-08	-8.64597e-10	1.13272e-05	0.0407779	2.09763e-05	0.0755146	0.346693	85644.9	23.7902
		109405	30.3902	13.1097	256.081	19.5338	0.116222	0.00886538	135.499	10.3358	-1.57386e-08	-1.20053e-09	1.12651e-05	0.0405543	150593	41.8314	2.08608e-05	0.0750988			109405	30.3902	13.2988	285.398	21.4605	0.117854	0.00886201	151.098	11.3618	-1.14951e-08	-8.64371e-10	1.13272e-05	0.0407779	2.09763e-05	0.0755146	0.346693	85644.9	23.7902
		109495	30.4152	13.1128	256.564	19.5659	0.116249	0.00886529	135.759	10.3532	-1.57386e-08	-1.20024e-09	1.12643e-05	0.0405516	152422	42.3395	2.08623e-05	0.0751044			109495	30.4152	13.3022	285.936	21.4953	0.117883	0.00886192	151.388	11.3807	-1.14951e-08	-8.64144e-10	1.13244e-05	0.040768	2.09712e-05	0.0754963	0.346673	87054.1	24.1817
		109585	30.4402	13.116	257.048	19.5981	0.116275	0.00886519	136.021	10.3706	-1.57386e-08	-1.19996e-09	1.12643e-05	0.0405516	152422	42.3395	2.08623e-05	0.0751044			109585	30.4402	13.3057	286.475	21.5302	0.117913	0.00886183	151.679	11.3995	-1.14951e-08	-8.63916e-10	1.13244e-05	0.040768	2.09712e-05	0.0754963	0.346673	87054.1	24.1817
		109675	30.4652	13.1191	257.533	19.6303	0.116302	0.00886509	136.282	10.3881	-1.57386e-08	-1.19967e-09	1.12635e-05	0.0405485	154573	42.9369	2.08625e-05	0.0751051			109675	30.4652	13.3093	287.015	21.5651	0.117943	0.00886174	151.971	11.4184	-1.14951e-08	-8.63689e-10	1.13215e-05	0.0407576	2.09658e-05	0.075477	0.346653	88600.4	24.6112
		109765	30.4902	13.1223	258.018	19.6626	0.116329	0.00886499	136.545	10.4056	-1.57386e-08	-1.19938e-09	1.12635e-05	0.0405485	154573	42.9369	2.08622e-05	0.0751038			109765	30.4902	13.3128	287.556	21.6	0.117973	0.00886165	152.263	11.4374	-1.14951e-08	-8.63461e-10	1.13215e-05	0.0407576	2.09658e-05	0.0754769	0.346653	88600.4	24.6112
		109855	30.5153	13.1254	258.504	19.6949	0.116355	0.00886489	136.807	10.4231	-1.57386e-08	-1.19909e-09	1.12635e-05	0.0405485	154573	42.9369	2.08623e-05	0.0751044			109855	30.5153	13.3163	288.098	21.635	0.118003	0.00886156	152.555	11.4563	-1.14951e-08	-8.63232e-10	1.13188e-05	0.0407475	2.09607e-05	0.0754584	0.346633	90146.6	25.0407
		109945	30.5403	13.1286	258.992	19.7273	0.116382	0.0088648	137.07	10.4406	-1.57386e-08	-1.1988e-09	1.12627e-05	0.0405457	156723	43.5343	2.08623e-05	0.0751044			109945	30.5403	13.3198	288.641	21.67	0.118033	0.00886147	152.849	11.4753	-1.14951e-08	-8.63004e-10	1.13188e-05	0.0407475	2.09607e-05	0.0754584	0.346633	90146.6	25.0407
		110035	30.5653	13.1318	259.48	19.7597	0.116409	0.0088647	137.334	10.4582	-1.57386e-08	-1.19851e-09	1.12627e-05	0.0405457	156723	43.5343	2.08623e-05	0.0751044			110035	30.5653	13.3234	289.185	21.7051	0.118063	0.00886138	153.142	11.4943	-1.14951e-08	-8.62775e-10	1.13188e-05	0.0407475	2.09607e-05	0.0754584	0.346633	90146.6	25.0407
		110125	30.5903	13.1349	259.969	19.7922	0.116436	0.0088646	137.598	10.4757	-1.57386e-08	-1.19822e-09	1.12619e-05	0.0405429	158874	44.1317	2.08608e-05	0.0750988			110125	30.5903	13.3269	289.73	21.7402	0.118093	0.00886129	153.437	11.5133	-1.14951e-08	-8.62545e-10	1.13161e-05	0.0407379	2.09557e-05	0.0754405	0.346615	91692.9	25.4703
		110215	30.6153	13.1381	260.459	19.8247	0.116463	0.00886451	137.863	10.4933	-1.57386e-08	-1.19793e-09	1.12619e-05	0.0405429	158874	44.1317	2.08608e-05	0.0750988			110215	30.6153	13.3304	290.276	21.7754	0.118124	0.0088612	153.732	11.5324	-1.14951e-08	-8.62316e-10	1.13161e-05	0.0407379	2.09557e-05	0.0754405	0.346615	91692.9	25.4703
		110305	30.6403	13.1413	260.95	19.8572	0.11649	0.00886441	138.128	10.511	-1.57386e-08	-1.19764e-09	1.12612e-05	0.0405404	161025	44.7291	2.08593e-05	0.0750935			110305	30.6403	13.334	290.823	21.8106	0.118154	0.00886111	154.027	11.5515	-1.14951e-08	-8.62086e-10	1.13135e-05	0.0407286	2.09509e-05	0.0754233	0.346596	93239.2	25.8998
		110395	30.6653	13.1445	261.442	19.8898	0.116517	0.00886432	138.394	10.5286	-1.57386e-08	-1.19735e-09	1.12612e-05	0.0405403	161025	44.7291	2.08593e-05	0.0750935			110395	30.6653	13.3376	291.371	21.8459	0.118184	0.00886103	154.323	11.5706	-1.14951e-08	-8.61856e-10	1.13135e-05	0.0407286	2.09509e-05	0.0754233	0.346596	93239.2	25.8998
		110485	30.6903	13.1477	261.935	19.9225	0.116544	0.00886422	138.66	10.5463	-1.57386e-08	-1.19706e-09	1.12612e-05	0.0405404	161025	44.7291	2.08579e-05	0.0750884			110485	30.6903	13.3411	291.92	21.8812	0.118215	0.00886094	154.619	11.5897	-1.14951e-08	-8.61626e-10	1.1311e-05	0.0407196	2.09463e-05	0.0754067	0.346579	94785.5	26.3293
		110575	30.7154	13.1509	262.429	19.9552	0.116571	0.00886412	138.926	10.564	-1.57386e-08	-1.19677e-09	1.12605e-05	0.0405379	163175	45.3265	2.08579e-05	0.0750885			110575	30.7154	13.3447	292.47	21.9166	0.118245	0.00886085	154.916	11.6088	-1.14951e-08	-8.61395e-10	1.1311e-05	0.0407196	2.09463e-05	0.0754068	0.346579	94785.5	26.3293
		110665	30.7404	13.1541	262.923	19.9879	0.116599	0.00886403	139.193	10.5817	-1.57386e-08	-1.19648e-09	1.12605e-05	0.0405379	163175	45.3265	2.08566e-05	0.0750836			110665	30.7404	13.3483	293.021	21.952	0.118276	0.00886076	155.214	11.628	-1.14951e-08	-8.61164e-10	1.1311e-05	0.0407196	2.09463e-05	0.0754068	0.346579	94785.5	26.3293
		110755	30.7654	13.1573	263.419	20.0207	0.116626	0.00886393	139.461	10.5995	-1.57386e-08	-1.19618e-09	1.12612e-05	0.0405404	161025	44.7291	2.08566e-05	0.0750836			110755	30.7654	13.3519	293.573	21.9874	0.118307	0.00886067	155.512	11.6472	-1.14951e-08	-8.60932e-10	1.1311e-05	0.0407196	2.09463e-05	0.0754068	0.346579	94785.5	26.3293
		110845	30.7904	13.1606	263.916	20.0535	0.116653	0.00886384	139.729	10.6173	-1.57386e-08	-1.19589e-09	1.12612e-05	0.0405404	161025	44.7291	2.08552e-05	0.0750789			110845	30.7904	13.3555	294.126	22.0229	0.118337	0.00886059	155.811	11.6665	-1.14951e-08	-8.60701e-10	1.13086e-05	0.0407111	2.09419e-05	0.0753909	0.346562	96331.7	26.7588
		110935	30.8154	13.1638	264.413	20.0864	0.116681	0.00886374	139.998	10.6351	-1.57386e-08	-1.1956e-09	1.12612e-05	0.0405404	161025	44.7291	2.08552e-05	0.0750789			110935	30.8154	13.3591	294.681	22.0585	0.118368	0.0088605	156.11	11.6857	-1.14951e-08	-8.60469e-10	1.13086e-05	0.0407111	2.09419e-05	0.0753908	0.346562	96331.7	26.7588
		111026	30.8404	13.167	264.912	20.1193	0.116708	0.00886365	140.267	10.6529	-1.57386e-08	-1.1953e-09	1.12612e-05	0.0405403	161025	44.7291	2.0854e-05	0.0750743			111026	30.8404	13.3627	295.236	22.0941	0.118399	0.00886041	156.41	11.705	-1.14951e-08	-8.60236e-10	1.13086e-05	0.0407111	2.09419e-05	0.0753909	0.346562	96331.7	26.7588
		111116	30.8654	13.1703	265.411	20.1522	0.116736	0.00886356	140.537	10.6707	-1.57386e-08	-1.19501e-09	1.12612e-05	0.0405404	161025	44.7291	2.0854e-05	0.0750744			111116	30.8654	13.3663	295.792	22.1297	0.11843	0.00886032	156.711	11.7243	-1.14951e-08	-8.60004e-10	1.13063e-05	0.0407027	2.09376e-05	0.0753753	0.346546	97902.5	27.1951
		111206	30.8904	13.1735	265.911	20.1852	0.116763	0.00886346	140.807	10.6886	-1.57386e-08	-1.19471e-09	1.12612e-05	0.0405404	161025	44.7291	2.08528e-05	0.0750701			111206	30.8904	13.3699	296.35	22.1654	0.118461	0.00886024	157.012	11.7437	-1.14951e-08	-8.59771e-10	1.13063e-05	0.0407027	2.09376e-05	0.0753753	0.346546	97902.5	27.1951
		111296	30.9155	13.1768	266.412	20.2183	0.116791	0.00886337	141.077	10.7065	-1.57386e-08	-1.19442e-09	1.12612e-05	0.0405404	161025	44.7291	2.08528e-05	0.0750701			111296	30.9155	13.3735	296.908	22.2012	0.118492	0.00886015	157.313	11.763	-1.14951e-08	-8.59538e-10	1.13041e-05	0.0406946	2.09334e-05	0.0753604	0.34653	99473.3	27.6315
		111386	30.9405	13.1801	266.915	20.2514	0.116818	0.00886327	141.349	10.7244	-1.57386e-08	-1.19412e-09	1.12605e-05	0.0405379	163175	45.3265	2.08517e-05	0.075066			111386	30.9405	13.3772	297.468	22.237	0.118523	0.00886007	157.615	11.7824	-1.14951e-08	-8.59304e-10	1.13041e-05	0.0406946	2.09334e-05	0.0753604	0.34653	99473.3	27.6315
		111476	30.9655	13.1833	267.418	20.2845	0.116846	0.00886318	141.62	10.7424	-1.57386e-08	-1.19383e-09	1.12605e-05	0.0405379	163175	45.3265	2.08517e-05	0.075066			111476	30.9655	13.3808	298.028	22.2728	0.118554	0.00885998	157.918	11.8018	-1.14951e-08	-8.5907e-10	1.13019e-05	0.0406868	2.09294e-05	0.075346	0.346515	101044	28.0678
		111566	30.9905	13.1866	267.922	20.3177	0.116874	0.00886309	141.893	10.7604	-1.57386e-08	-1.19353e-09	1.12599e-05	0.0405356	165326	45.9239	2.08506e-05	0.0750621			111566	30.9905	13.3845	298.59	22.3087	0.118585	0.00885989	158.221	11.8213	-1.14951e-08	-8.58836e-10	1.13019e-05	0.0406869	2.09295e-05	0.075346	0.346515	101044	28.0678
		111656	31.0155	13.1899	268.427	20.351	0.116902	0.00886299	142.165	10.7784	-1.57386e-08	-1.19323e-09	1.12593e-05	0.0405334	167477	46.5213	2.08517e-05	0.075066			111656	31.0155	13.3881	299.152	22.3446	0.118616	0.00885981	158.525	11.8407	-1.14951e-08	-8.58601e-10	1.12998e-05	0.0406794	2.09256e-05	0.0753322	0.3465	102615	28.5042
		111746	31.0405	13.1932	268.933	20.3842	0.11693	0.0088629	142.438	10.7964	-1.57386e-08	-1.19293e-09	1.12599e-05	0.0405356	165326	45.9239	2.08517e-05	0.075066			111746	31.0405	13.3918	299.716	22.3806	0.118647	0.00885972	158.829	11.8602	-1.14951e-08	-8.58367e-10	1.12998e-05	0.0406794	2.09256e-05	0.0753322	0.3465	102615	28.5042
		111836	31.0655	13.1965	269.44	20.4176	0.116958	0.00886281	142.712	10.8144	-1.57386e-08	-1.19264e-09	1.12599e-05	0.0405356	165326	45.9239	2.08516e-05	0.0750659			111836	31.0655	13.3954	300.281	22.4166	0.118679	0.00885964	159.134	11.8797	-1.14951e-08	-8.58132e-10	1.13019e-05	0.0406868	2.09294e-05	0.075346	0.346515	101044	28.0678
		111926	31.0905	13.1998	269.947	20.4509	0.116986	0.00886272	142.986	10.8325	-1.57386e-08	-1.19234e-09	1.12599e-05	0.0405356	165326	45.9239	2.08517e-05	0.075066			111926	31.0905	13.3991	300.846	22.4527	0.11871	0.00885955	159.44	11.8993	-1.14951e-08	-8.57896e-10	1.13019e-05	0.0406868	2.09294e-05	0.075346	0.346515	101044	28.0678
		112016	31.1156	13.2031	270.456	20.4843	0.117014	0.00886263	143.261	10.8506	-1.57386e-08	-1.19204e-09	1.12599e-05	0.0405356	165326	45.9239	2.08517e-05	0.075066			112016	31.1156	13.4028	301.413	22.4888	0.118742	0.00885947	159.746	11.9189	-1.14951e-08	-8.5766e-10	1.13115e-05	0.0407214	2.09472e-05	0.07541	0.346582	101044	28.0678
		112106	31.1406	13.2064	270.966	20.5178	0.117042	0.00886253	143.536	10.8687	-1.57386e-08	-1.19174e-09	1.12599e-05	0.0405356	165326	45.9239	2.08517e-05	0.075066			112106	31.1406	13.4065	301.981	22.525	0.118773	0.00885938	160.053	11.9384	-1.14951e-08	-8.57424e-10	1.12923e-05	0.0406523	2.09117e-05	0.0752821	0.346447	101044	28.0678
		112196	31.1656	13.2097	271.477	20.5513	0.11707	0.00886244	143.812	10.8869	-1.57386e-08	-1.19144e-09	1.12599e-05	0.0405356	165326	45.9239	2.08506e-05	0.0750621			112196	31.1656	13.4102	302.55	22.5612	0.118805	0.0088593	160.36	11.9581	-1.14951e-08	-8.57188e-10	1.13019e-05	0.0406868	2.09294e-05	0.075346	0.346515	101044	28.0678
		112286	31.1906	13.213	271.988	20.5849	0.117098	0.00886235	144.088	10.905	-1.57386e-08	-1.19114e-09	1.12593e-05	0.0405334	167477	46.5213	2.08513e-05	0.0750648			112286	31.1906	13.4139	303.12	22.5975	0.118837	0.00885921	160.668	11.9777	-1.14951e-08	-8.56951e-10	1.13019e-05	0.0406868	2.09294e-05	0.075346	0.346515	101044	28.0678
		112376	31.2156	13.2163	272.501	20.6185	0.117127	0.00886226	144.365	10.9232	-1.57386e-08	-1.19084e-09	1.12597e-05	0.0405349	165971	46.1031	2.08516e-05	0.0750656			112376	31.2156	13.4176	303.691	22.6338	0.118868	0.00885913	160.976	11.9974	-1.14951e-08	-8.56714e-10	1.13019e-05	0.0406868	2.09294e-05	0.075346	0.346515	101044	28.0678
		112466	31.2406	13.2197	273.014	20.6521	0.117155	0.00886217	144.643	10.9415	-1.57386e-08	-1.19054e-09	1.12598e-05	0.0405354	165519	45.9776	2.08516e-05	0.0750659			112466	31.2406	13.4213	304.264	22.6702	0.1189	0.00885904	161.285	12.0171	-1.14951e-08	-8.56477e-10	1.12998e-05	0.0406794	2.09256e-05	0.0753322	0.3465	102615	28.5042
		112556	31.2656	13.223	273.529	20.6858	0.117183	0.00886208	144.921	10.9597	-1.57386e-08	-1.19024e-09	1.12599e-05	0.0405355	165384	45.94	2.08516e-05	0.0750657			112556	31.2656	13.425	304.837	22.7066	0.118932	0.00885896	161.595	12.0368	-1.14951e-08	-8.56239e-10	1.12998e-05	0.0406794	2.09256e-05	0.0753322	0.3465	102615	28.5042
		112646	31.2906	13.2264	274.045	20.7195	0.117212	0.00886199	145.199	10.978	-1.57386e-08	-1.18994e-09	1.12599e-05	0.0405356	165343	45.9287	2.08516e-05	0.0750659			112646	31.2906	13.4288	305.411	22.743	0.118964	0.00885888	161.905	12.0566	-1.14951e-08	-8.56001e-10	1.12978e-05	0.0406722	2.09219e-05	0.075319	0.346486	104186	28.9405
		112736	31.3157	13.2297	274.561	20.7533	0.117241	0.0088619	145.478	10.9963	-1.57386e-08	-1.18964e-09	1.12599e-05	0.0405356	165343	45.9287	2.08516e-05	0.0750659			112736	31.3157	13.4325	305.987	22.7796	0.118996	0.00885879	162.216	12.0763	-1.14951e-08	-8.55763e-10	1.12959e-05	0.0406653	2.09184e-05	0.0753062	0.346473	105757	29.3768
		112826	31.3407	13.2331	275.078	20.7872	0.117269	0.00886181	145.757	11.0146	-1.57386e-08	-1.18934e-09	1.12599e-05	0.0405355	165361	45.9335	2.08516e-05	0.0750659			112826	31.3407	13.4363	306.563	22.8161	0.119028	0.00885871	162.527	12.0961	-1.14951e-08	-8.55525e-10	1.12959e-05	0.0406653	2.09184e-05	0.0753062	0.346473	105757	29.3768
		112916	31.3657	13.2365	275.597	20.821	0.117298	0.00886172	146.037	11.0329	-1.57386e-08	-1.18903e-09	1.12599e-05	0.0405355	165361	45.9335	2.08516e-05	0.0750659			112916	31.3657	13.44	307.141	22.8527	0.11906	0.00885863	162.839	12.116	-1.14951e-08	-8.55286e-10	1.12941e-05	0.0406587	2.0915e-05	0.075294	0.34646	107327	29.8132
		113007	31.3907	13.2398	276.116	20.855	0.117326	0.00886163	146.318	11.0513	-1.57386e-08	-1.18873e-09	1.12599e-05	0.0405355	165378	45.9384	2.08516e-05	0.0750659			113007	31.3907	13.4438	307.719	22.8894	0.119092	0.00885854	163.151	12.1358	-1.14951e-08	-8.55047e-10	1.12941e-05	0.0406587	2.0915e-05	0.0752939	0.34646	107327	29.8132
		113097	31.4157	13.2432	276.637	20.8889	0.117355	0.00886154	146.599	11.0697	-1.57386e-08	-1.18843e-09	1.12599e-05	0.0405355	165396	45.9432	2.08516e-05	0.0750659			113097	31.4157	13.4475	308.299	22.9261	0.119124	0.00885846	163.464	12.1557	-1.14951e-08	-8.54807e-10	1.12923e-05	0.0406524	2.09117e-05	0.0752821	0.346447	108898	30.2495
		113187	31.4407	13.2466	277.158	20.9229	0.117384	0.00886145	146.88	11.0881	-1.57386e-08	-1.18812e-09	1.12599e-05	0.0405355	165378	45.9384	2.08516e-05	0.0750657			113187	31.4407	13.4513	308.88	22.9628	0.119157	0.00885838	163.778	12.1756	-1.14951e-08	-8.54567e-10	1.12923e-05	0.0406524	2.09117e-05	0.0752822	0.346447	108898	30.2495
		113277	31.4657	13.25	277.68	20.957	0.117413	0.00886136	147.162	11.1066	-1.57386e-08	-1.18782e-09	1.12599e-05	0.0405355	165378	45.9384	2.08516e-05	0.0750658			113277	31.4657	13.4551	309.462	22.9996	0.119189	0.0088583	164.092	12.1955	-1.14951e-08	-8.54327e-10	1.12906e-05	0.0406462	2.09086e-05	0.0752708	0.346435	110469	30.6859
		113367	31.4907	13.2534	278.204	20.9911	0.117442	0.00886127	147.445	11.1251	-1.57386e-08	-1.18751e-09	1.12599e-05	0.0405355	165378	45.9384	2.08516e-05	0.0750658			113367	31.4907	13.4589	310.045	23.0365	0.119222	0.00885821	164.407	12.2155	-1.14951e-08	-8.54087e-10	1.12906e-05	0.0406462	2.09086e-05	0.0752708	0.346435	110469	30.6859
		113457	31.5158	13.2568	278.728	21.0253	0.117471	0.00886118	147.728	11.1436	-1.57386e-08	-1.18721e-09	1.12599e-05	0.0405355	165378	45.9384	2.08516e-05	0.0750658			113457	31.5158	13.4627	310.629	23.0734	0.119254	0.00885813	164.723	12.2355	-1.14951e-08	-8.53846e-10	1.1289e-05	0.0406404	2.09055e-05	0.0752599	0.346424	112040	31.1222
		113547	31.5408	13.2602	279.253	21.0595	0.1175	0.00886109	148.012	11.1621	-1.57386e-08	-1.1869e-09	1.12599e-05	0.0405355	165378	45.9384	2.08516e-05	0.0750658			113547	31.5408	13.4665	311.214	23.1103	0.119287	0.00885805	165.039	12.2555	-1.14951e-08	-8.53605e-10	1.12874e-05	0.0406347	2.09026e-05	0.0752494	0.346412	113611	31.5586
		113637	31.5658	13.2636	279.779	21.0937	0.117529	0.008861	148.296	11.1806	-1.57386e-08	-1.1866e-09	1.12599e-05	0.0405355	165396	45.9432	2.08516e-05	0.0750658			113637	31.5658	13.4703	311.801	23.1473	0.119319	0.00885797	165.355	12.2755	-1.14951e-08	-8.53363e-10	1.12859e-05	0.0406293	2.08998e-05	0.0752394	0.346402	115182	31.9949
		113727	31.5908	13.2671	280.307	21.128	0.117558	0.00886091	148.58	11.1992	-1.57386e-08	-1.18629e-09	1.12599e-05	0.0405355	165383	45.9398	2.08516e-05	0.0750658			113727	31.5908	13.4741	312.388	23.1843	0.119352	0.00885789	165.672	12.2956	-1.14951e-08	-8.53122e-10	1.12844e-05	0.040624	2.08971e-05	0.0752296	0.346391	116753	32.4313
		113817	31.6158	13.2705	280.835	21.1624	0.117588	0.00886083	148.866	11.2178	-1.57386e-08	-1.18598e-09	1.12599e-05	0.0405355	165380	45.9388	2.08516e-05	0.0750658			113817	31.6158	13.4779	312.977	23.2214	0.119385	0.00885781	165.99	12.3157	-1.14951e-08	-8.5288e-10	1.12845e-05	0.0406241	2.08971e-05	0.0752297	0.346392	116753	32.4313
		113907	31.6408	13.2739	281.364	21.1967	0.117617	0.00886074	149.151	11.2364	-1.57386e-08	-1.18568e-09	1.12599e-05	0.0405355	165380	45.9388	2.08516e-05	0.0750658			113907	31.6408	13.4818	313.566	23.2586	0.119418	0.00885773	166.309	12.3358	-1.14951e-08	-8.52637e-10	1.12845e-05	0.040624	2.08971e-05	0.0752297	0.346392	116753	32.4313
		113997	31.6658	13.2774	281.894	21.2312	0.117646	0.00886065	149.438	11.2551	-1.57386e-08	-1.18537e-09	1.12599e-05	0.0405355	165381	45.9392	2.08516e-05	0.0750658			113997	31.6658	13.4856	314.157	23.2957	0.119451	0.00885764	166.628	12.356	-1.14951e-08	-8.52395e-10	1.12845e-05	0.040624	2.08971e-05	0.0752297	0.346392	116753	32.4313
		114087	31.6908	13.2808	282.426	21.2657	0.117676	0.00886056	149.725	11.2737	-1.57386e-08	-1.18506e-09	1.12599e-05	0.0405355	165380	45.9389	2.08516e-05	0.0750658			114087	31.6908	13.4894	314.749	23.333	0.119484	0.00885756	166.947	12.3761	-1.14951e-08	-8.52152e-10	1.12848e-05	0.0406251	2.08977e-05	0.0752317	0.346394	116421	32.3392
		114177	31.7159	13.2843	282.958	21.3002	0.117705	0.00886047	150.012	11.2924	-1.57386e-08	-1.18475e-09	1.09563e-05	0.0394428	165380	45.9389	2.08516e-05	0.0750658			114177	31.7159	13.4933	315.342	23.3703	0.119517	0.00885748	167.267	12.3963	-1.14951e-08	-8.51908e-10	1.12848e-05	0.0406251	2.08977e-05	0.0752317	0.346394	116421	32.3392
		114267	31.7409	13.2877	283.491	21.3348	0.117735	0.00886039	150.3	11.3112	-1.57386e-08	-1.18444e-09	1.12599e-05	0.0405355	165380	45.9388	2.08516e-05	0.0750658			114267	31.7409	13.4972	315.936	23.4076	0.11955	0.0088574	167.588	12.4166	-1.14951e-08	-8.51665e-10	1.12848e-05	0.0406251	2.08977e-05	0.0752317	0.346394	116421	32.3392
		114357	31.7659	13.2912	284.025	21.3694	0.117764	0.0088603	150.588	11.3299	-1.57386e-08	-1.18413e-09	1.11067e-05	0.0399842	165380	45.9388	2.08516e-05	0.0750658			114357	31.7659	13.501	316.531	23.445	0.119583	0.00885732	167.909	12.4368	-1.14951e-08	-8.51421e-10	1.12837e-05	0.0406212	2.08957e-05	0.0752244	0.346386	117661	32.6835
		114447	31.7909	13.2947	284.56	21.4041	0.117794	0.00886021	150.877	11.3487	-1.57386e-08	-1.18382e-09	1.12599e-05	0.0405355	165380	45.9388	2.08516e-05	0.0750658			114447	31.7909	13.5049	317.127	23.4824	0.119616	0.00885724	168.231	12.4571	-1.14951e-08	-8.51177e-10	1.12836e-05	0.0406211	2.08956e-05	0.0752243	0.346386	117661	32.6835
		114537	31.8159	13.2982	285.097	21.4388	0.117824	0.00886013	151.167	11.3675	-1.57386e-08	-1.18351e-09	1.12599e-05	0.0405355	165380	45.9388	2.08516e-05	0.0750658			114537	31.8159	13.5088	317.725	23.5199	0.119649	0.00885716	168.554	12.4774	-1.14951e-08	-8.50932e-10	1.12836e-05	0.0406211	2.08956e-05	0.0752243	0.346386	117661	32.6835
		114627	31.8409	13.3017	285.634	21.4735	0.117853	0.00886004	151.457	11.3863	-1.57386e-08	-1.1832e-09	1.12599e-05	0.0405355	165380	45.9388	2.08516e-05	0.0750658			114627	31.8409	13.5127	318.323	23.5574	0.119683	0.00885708	168.877	12.4977	-1.14951e-08	-8.50687e-10	1.12836e-05	0.0406211	2.08956e-05	0.0752243	0.346386	117661	32.6835
		114717	31.8659	13.3052	286.172	21.5083	0.117883	0.00885996	151.748	11.4052	-1.57386e-08	-1.18289e-09	1.12599e-05	0.0405355	165380	45.9388	2.08516e-05	0.0750658			114717	31.8659	13.5166	318.923	23.595	0.119716	0.008857	169.201	12.5181	-1.14951e-08	-8.50442e-10	1.12839e-05	0.0406222	2.08962e-05	0.0752263	0.346388	117335	32.593
		114807	31.8909	13.3087	286.711	21.5432	0.117913	0.00885987	152.039	11.424	-1.57386e-08	-1.18258e-09	1.12599e-05	0.0405355	165380	45.9388	2.08516e-05	0.0750658			114807	31.8909	13.5205	319.524	23.6326	0.11975	0.00885692	169.526	12.5384	-1.14951e-08	-8.50196e-10	1.12839e-05	0.0406221	2.08962e-05	0.0752262	0.346388	117335	32.593
		114897	31.916	13.3122	287.252	21.5781	0.117943	0.00885978	152.331	11.443	-1.57386e-08	-1.18227e-09	1.12599e-05	0.0405355	165380	45.9388	2.08516e-05	0.0750658			114897	31.916	13.5244	320.125	23.6703	0.119783	0.00885685	169.851	12.5588	-1.14951e-08	-8.49951e-10	1.12839e-05	0.0406222	2.08962e-05	0.0752262	0.346388	117335	32.593
		114987	31.941	13.3157	287.793	21.613	0.117973	0.0088597	152.623	11.4619	-1.57386e-08	-1.18196e-09	1.12599e-05	0.0405355	165380	45.9388	2.08516e-05	0.0750658			114987	31.941	13.5283	320.729	23.708	0.119817	0.00885677	170.176	12.5793	-1.14951e-08	-8.49704e-10	1.12839e-05	0.0406222	2.08962e-05	0.0752262	0.346388	117335	32.593
		115078	31.966	13.3192	288.335	21.648	0.118003	0.00885961	152.916	11.4808	-1.57386e-08	-1.18164e-09	1.12599e-05	0.0405355	165380	45.9388	2.08516e-05	0.0750658			115078	31.966	13.5322	321.333	23.7458	0.119851	0.00885669	170.502	12.5997	-1.14951e-08	-8.49458e-10	1.12843e-05	0.0406236	2.08969e-05	0.075229	0.346391	116878	32.4661
		115168	31.991	13.3228	288.878	21.6831	0.118033	0.00885953	153.209	11.4998	-1.57386e-08	-1.18133e-09	1.12599e-05	0.0405355	165380	45.9388	2.08516e-05	0.0750658			115168	31.991	13.5362	321.938	23.7836	0.119884	0.00885661	170.829	12.6202	-1.14951e-08	-8.49211e-10	1.12843e-05	0.0406236	2.08969e-05	0.0752289	0.346391	116878	32.4661
		115258	32.016	13.3263	289.423	21.7182	0.118063	0.00885944	153.503	11.5188	-1.57386e-08	-1.18102e-09	1.12599e-05	0.0405355	165380	45.9388	2.08516e-05	0.0750658			115258	32.016	13.5401	322.544	23.8214	0.119918	0.00885653	171.157	12.6407	-1.14951e-08	-8.48964e-10	1.12843e-05	0.0406236	2.08969e-05	0.075229	0.346391	116878	32.4661
		115348	32.041	13.3298	289.968	21.7533	0.118094	0.00885936	153.798	11.5378	-1.57386e-08	-1.1807e-09	1.12599e-05	0.0405355	165380	45.9388	2.08516e-05	0.0750658			115348	32.041	13.544	323.152	23.8594	0.119952	0.00885645	171.485	12.6613	-1.14951e-08	-8.48717e-10	1.12839e-05	0.0406221	2.08962e-05	0.0752262	0.346388	117335	32.593
		115438	32.066	13.3334	290.514	21.7885	0.118124	0.00885927	154.093	11.5569	-1.57386e-08	-1.18039e-09	1.12553e-05	0.0405192	165380	45.9388	2.08516e-05	0.0750658			115438	32.066	13.548	323.761	23.8973	0.119986	0.00885637	171.814	12.6818	-1.14951e-08	-8.48469e-10	1.12839e-05	0.0406222	2.08962e-05	0.0752262	0.346388	117335	32.593
		115528	32.091	13.3369	291.062	21.8237	0.118154	0.00885919	154.388	11.576	-1.57386e-08	-1.18008e-09	1.12599e-05	0.0405355	165380	45.9388	2.08516e-05	0.0750658			115528	32.091	13.552	324.371	23.9353	0.12002	0.0088563	172.143	12.7024	-1.14951e-08	-8.48221e-10	1.12839e-05	0.0406222	2.08962e-05	0.0752262	0.346388	117335	32.593
		115618	32.1161	13.3405	291.61	21.859	0.118185	0.00885911	154.684	11.5951	-1.57386e-08	-1.17976e-09	1.12599e-05	0.0405355	165380	45.9388	2.03158e-05	0.0731369			115618	32.1161	13.5559	324.982	23.9734	0.120054	0.00885622	172.473	12.7231	-1.14951e-08	-8.47972e-10	1.12839e-05	0.0406222	2.08962e-05	0.0752262	0.346388	117335	32.593
		115708	32.1411	13.3441	292.16	21.8943	0.118215	0.00885902	154.981	11.6142	-1.57386e-08	-1.17944e-09	1.12599e-05	0.0405355	165380	45.9388	2.08516e-05	0.0750658			115708	32.1411	13.5599	325.594	24.0115	0.120088	0.00885614	172.803	12.7437	-1.14951e-08	-8.47724e-10	1.12835e-05	0.0406207	2.08954e-05	0.0752235	0.346385	117792	32.7199
		115798	32.1661	13.3476	292.71	21.9297	0.118246	0.00885894	155.278	11.6334	-1.57386e-08	-1.17913e-09	1.12599e-05	0.0405355	165380	45.9388	2.08516e-05	0.0750658			115798	32.1661	13.5639	326.207	24.0497	0.120123	0.00885606	173.135	12.7644	-1.14951e-08	-8.47475e-10	1.12835e-05	0.0406207	2.08954e-05	0.0752235	0.346385	117792	32.7199
		115888	32.1911	13.3512	293.262	21.9651	0.118277	0.00885885	155.576	11.6526	-1.57386e-08	-1.17881e-09	1.12599e-05	0.0405355	165380	45.9388	2.07818e-05	0.0748143			115888	32.1911	13.5679	326.821	24.0879	0.120157	0.00885599	173.466	12.7851	-1.14951e-08	-8.47225e-10	1.12835e-05	0.0406207	2.08954e-05	0.0752235	0.346385	117792	32.7199
		115978	32.2161	13.3548	293.814	22.0006	0.118307	0.00885877	155.874	11.6718	-1.57386e-08	-1.1785e-09	1.12599e-05	0.0405355	165380	45.9388	2.08516e-05	0.0750658			115978	32.2161	13.5719	327.437	24.1261	0.120191	0.00885591	173.799	12.8058	-1.14951e-08	-8.46976e-10	1.12835e-05	0.0406207	2.08954e-05	0.0752235	0.346385	117792	32.7199
[truncated: 549 more rows]

## Sheet: 0.15 h-1
experimental Data in Table S1 in Hiller et al. 2024																			experimental Data in Table S1 in Hiller et al. 2024
	fitting/statistics																			fitting/statistics
[truncated: 1,272 more rows]

## Sheet: 0.2 h-1
experimental Data in Table S1 in Hiller et al. 2024																			experimental Data in Table S1 in Hiller et al. 2024
[truncated: 993 more rows]

[truncated: 6 more sheets: 0.25 h-1, 0.3 h-1, 0.4 h-1,  Opt 0.2 h-1, Opt 0.2 h-1 Repetition, 10L to 15L]
