# Supplementary material for: Model-based process design for surfactin production with Bacillus subtilis
Source: AMB Express. 2025 Nov 21;15:179. doi: 10.1186/s13568-025-01978-3 (PMC12712264; doi:10.1186/s13568-025-01978-3)
Supplement: Supplementary file 6 — Supplementary Material 6. [file 13568_2025_1978_MOESM6_ESM.m]

%Function to terminate the simulation of the fed-batch

function [value, isterminal, direction] = TerminationFunction(t, y) %Function to end the ode solver
   v = y(4);
   value = v; %Value equal to zero or smaller than zero is ending condition
   isterminal = 1; %Stops the ode solver
   direction = -1; %Direction (negative)
end
